# Supplementary material for: Phenome-wide association studies across large population cohorts support drug target validation
Source: Nat Commun. 2018 Oct 16;9:4285. doi: 10.1038/s41467-018-06540-3 (PMC6191429; doi:10.1038/s41467-018-06540-3)
Supplement: Supplementary file 4 — Supplementary Data 1 [file 41467_2018_6540_MOESM4_ESM.txt]

#Diogo et al. (2018) Phenome-wide association studies across large population cohorts support drug target validation
#Supplementary Data file 1. Full summary statistics results from the meta-analysis of PheWAS results in four disease-agnostic cohorts with published GWAS results. Effect of the minor allele is indicated.
#EA, effect allele; NEA, non-effect allele
#Direction: Direction of effect in 23andMe, Genomics plc UK Biobank, FINRISK, CHOP, and GWAS (respecrively) is indicated
# Endpoints: Name of the endpoints in 23andMe, UK Biobank, FINRISK, CHOP and GWAS (respectively) is indicated.
SNP	Gene	EA/NEA	Phenotype	N_studies_sum	Ncases	Nctrls	OR	BETA	SE	P	FDR	Directions	I2	Endpoints
rs13391356	ATG16L1	T/C	Abdominal_hernia	1	608	11292	0.957	-0.043	0.06	4.71E-01	9.71E-01	???-?	NA	?|?|?|Abdominal_hernia|?
rs13391356	ATG16L1	T/C	Abdominal_pain	1	1335	9549	0.912	-0.092	0.043	3.06E-02	6.44E-01	???-?	NA	?|?|?|Abdominal_pain|?
rs13391356	ATG16L1	T/C	abnormal_coagulation_profile	1	34	11305	0.967	-0.034	0.246	8.90E-01	1.00E+00	???-?	NA	?|?|?|Abnormal_coagulation_profile|?
rs13391356	ATG16L1	T/C	Abnormal_electrocardiogram	1	45	11011	1.292	0.257	0.214	2.30E-01	9.20E-01	???+?	NA	?|?|?|Abnormal_electrocardiogram|?
rs13391356	ATG16L1	T/C	Abnormal_findings_on_examination_of_urine	1	45	11902	0.627	-0.466	0.221	3.48E-02	6.66E-01	???-?	NA	?|?|?|Abnormal_findings_on_examination_of_urine|?
rs13391356	ATG16L1	T/C	Abnormal_glucose	1	48	11599	0.943	-0.058	0.206	7.76E-01	9.97E-01	???-?	NA	?|?|?|Abnormal_glucose|?
rs13391356	ATG16L1	T/C	Abnormal_heart_sounds	1	239	11104	0.893	-0.113	0.094	2.29E-01	9.19E-01	???-?	NA	?|?|?|Abnormal_heart_sounds|?
rs13391356	ATG16L1	T/C	Abnormal_involuntary_movements	1	87	11105	0.884	-0.123	0.153	4.23E-01	9.64E-01	???-?	NA	?|?|?|Abnormal_involuntary_movements|?
rs13391356	ATG16L1	T/C	Abnormal_loss_of_weight_and_underweight	1	87	9587	0.803	-0.219	0.155	1.56E-01	8.71E-01	???-?	NA	?|?|?|Abnormal_loss_of_weight_and_underweight|?
rs13391356	ATG16L1	T/C	Abnormal_movement	1	464	11105	1.037	0.037	0.068	5.86E-01	9.83E-01	???+?	NA	?|?|?|Abnormal_movement|?
rs13391356	ATG16L1	T/C	Abnormal_results_of_function_study_of_liver	1	21	11547	0.892	-0.115	0.312	7.13E-01	9.93E-01	???-?	NA	?|?|?|Abnormal_results_of_function_study_of_liver|?
rs13391356	ATG16L1	T/C	Abnormal_serum_enzyme_levels	1	39	11547	1.082	0.079	0.229	7.30E-01	9.95E-01	???+?	NA	?|?|?|Abnormal_serum_enzyme_levels|?
rs13391356	ATG16L1	T/C	Abnormal_thyroid_function	1	29	11508	1.237	0.213	0.265	4.22E-01	9.64E-01	???+?	NA	?|?|?|Abnormal_thyroid_function|?
rs13391356	ATG16L1	T/C	Abnormal_weight_gain	1	92	10967	1.124	0.117	0.149	4.33E-01	9.65E-01	???+?	NA	?|?|?|Abnormal_weight_gain|?
rs13391356	ATG16L1	T/C	Abnormality_of_gait	1	119	11105	0.988	-0.012	0.131	9.27E-01	1.00E+00	???-?	NA	?|?|?|Abnormality_of_gait|?
rs13391356	ATG16L1	T/C	Absent_or_infrequent_menstruation	1	35	11658	0.871	-0.139	0.25	5.80E-01	9.83E-01	???-?	NA	?|?|?|Absent_or_infrequent_menstruation|?
rs13391356	ATG16L1	T/C	Acid_base_balance_disorder	1	52	11021	0.922	-0.082	0.199	6.81E-01	9.91E-01	???-?	NA	?|?|?|Acid-base_balance_disorder|?
rs13391356	ATG16L1	T/C	acid_reflux	2	45820	221630	1.005	0.005	0.008	5.49E-01	9.80E-01	+-???	19.44	acid_reflux|Gastric_reflux|?|?|?
rs13391356	ATG16L1	T/C	Acidosis	1	41	11021	0.895	-0.111	0.224	6.22E-01	9.86E-01	???-?	NA	?|?|?|Acidosis|?
rs13391356	ATG16L1	T/C	acne	2	15020	198331	0.986	-0.014	0.012	2.49E-01	9.28E-01	-??+?	19.01	severe_acne|?|?|Acne|?
rs13391356	ATG16L1	T/C	Acquired_deformities_of_ankle_and_foot	1	45	10532	0.902	-0.103	0.213	6.30E-01	9.87E-01	???-?	NA	?|?|?|Acquired_deformities_of_ankle_and_foot|?
rs13391356	ATG16L1	T/C	Acquired_deformities_of_limbs	1	174	10532	1.107	0.101	0.109	3.51E-01	9.55E-01	???+?	NA	?|?|?|Acquired_deformities_of_limbs|?
rs13391356	ATG16L1	T/C	Acquired_foot_deformities	1	109	10532	0.947	-0.055	0.137	6.90E-01	9.91E-01	???-?	NA	?|?|?|Acquired_foot_deformities|?
rs13391356	ATG16L1	T/C	actinic_keratosis	1	5796	257526	0.997	-0.003	0.019	8.75E-01	1.00E+00	-????	NA	actinic_keratosis|?|?|?|?
rs13391356	ATG16L1	T/C	Acute_and_chronic_tonsillitis	1	1945	7247	1.023	0.023	0.037	5.44E-01	9.80E-01	???+?	NA	?|?|?|Acute_and_chronic_tonsillitis|?
rs13391356	ATG16L1	T/C	Acute_appendicitis	1	34	11936	0.857	-0.154	0.246	5.31E-01	9.77E-01	???-?	NA	?|?|?|Acute_appendicitis|?
rs13391356	ATG16L1	T/C	Acute_bronchitis_and_bronchiolitis	1	516	9981	1.054	0.053	0.065	4.18E-01	9.64E-01	???+?	NA	?|?|?|Acute_bronchitis_and_bronchiolitis|?
rs13391356	ATG16L1	T/C	Acute_laryngitis_and_tracheitis	1	59	8633	0.878	-0.13	0.188	4.90E-01	9.72E-01	???-?	NA	?|?|?|Acute_laryngitis_and_tracheitis|?
rs13391356	ATG16L1	T/C	Acute_pancreatitis	1	35	11926	1.393	0.332	0.243	1.72E-01	8.82E-01	???+?	NA	?|?|?|Acute_pancreatitis|?
rs13391356	ATG16L1	T/C	Acute_pharyngitis	1	1383	8633	1.048	0.046	0.041	2.62E-01	9.32E-01	???+?	NA	?|?|?|Acute_pharyngitis|?
rs13391356	ATG16L1	T/C	Acute_renal_failure	1	25	11410	1.251	0.224	0.287	4.34E-01	9.65E-01	???+?	NA	?|?|?|Acute_renal_failure|?
rs13391356	ATG16L1	T/C	Acute_sinusitis	1	635	8633	1.047	0.046	0.059	4.37E-01	9.66E-01	???+?	NA	?|?|?|Acute_sinusitis|?
rs13391356	ATG16L1	T/C	acute_upper_respiratory_infections	1	2377	8633	1.005	0.005	0.034	8.73E-01	1.00E+00	???+?	NA	?|?|?|Acute_upper_respiratory_infections|?
rs13391356	ATG16L1	T/C	adhd	1	17236	228469	0.996	-0.004	0.011	7.52E-01	9.96E-01	-????	NA	adhd|?|?|?|?
rs13391356	ATG16L1	T/C	Adjustment_reaction	1	27	10999	0.772	-0.259	0.28	3.55E-01	9.55E-01	???-?	NA	?|?|?|Adjustment_reaction|?
rs13391356	ATG16L1	T/C	Adrenal_hypofunction	1	51	11063	1.414	0.346	0.201	8.52E-02	7.98E-01	???+?	NA	?|?|?|Adrenal_hypofunction|?
rs13391356	ATG16L1	T/C	Adrenogenital_disorders	1	22	11063	0.914	-0.089	0.305	7.69E-01	9.97E-01	???-?	NA	?|?|?|Adrenogenital_disorders|?
rs13391356	ATG16L1	T/C	Adverse_drug_events_and_drug_allergies	1	68	9857	0.732	-0.312	0.175	7.47E-02	7.80E-01	???-?	NA	?|?|?|Adverse_drug_events_and_drug_allergies|?
rs13391356	ATG16L1	T/C	Adverse_effects_of_antineoplastic_and_immunosuppressive_drugs	1	31	9857	0.997	-0.003	0.257	9.91E-01	1.00E+00	???-?	NA	?|?|?|Adverse_effects_of_antineoplastic_and_immunosuppressive_drugs|?
rs13391356	ATG16L1	T/C	Adverse_effects_of_opiates_and_related_narcotics_in_therapeutic_use	1	109	9857	1.051	0.05	0.137	7.15E-01	9.93E-01	???+?	NA	?|?|?|Adverse_effects_of_opiates_and_related_narcotics_in_therapeutic_use|?
rs13391356	ATG16L1	T/C	Adverse_effects_of_sedatives_or_other_central_nervous_system_depressants_and_anesthetics	1	52	9857	0.809	-0.212	0.199	2.87E-01	9.37E-01	???-?	NA	?|?|?|Adverse_effects_of_sedatives_or_other_central_nervous_system_depressants_and_anesthetics|?
rs13391356	ATG16L1	T/C	aleve_stomach	1	7577	25912	1.01	0.01	0.019	5.85E-01	9.83E-01	+????	NA	aleve_stomach|?|?|?|?
rs13391356	ATG16L1	T/C	allegra_dry	1	2007	9174	0.99	-0.01	0.036	7.85E-01	9.97E-01	-????	NA	allegra_dry|?|?|?|?
rs13391356	ATG16L1	T/C	allegra_fast_heart	1	711	10630	0.984	-0.016	0.056	7.71E-01	9.97E-01	-????	NA	allegra_fast_heart|?|?|?|?
rs13391356	ATG16L1	T/C	allergic_asthma	1	8037	60436	1.008	0.007	0.017	6.59E-01	9.90E-01	+????	NA	allergic_asthma|?|?|?|?
rs13391356	ATG16L1	T/C	allergic_conjunctivitis	1	96	10437	1.262	0.232	0.147	1.13E-01	8.28E-01	???+?	NA	?|?|?|Allergic_conjunctivitis|?
rs13391356	ATG16L1	T/C	allergies,other	1	741	8072	0.969	-0.032	0.055	5.61E-01	9.81E-01	???-?	NA	?|?|?|Allergies.other|?
rs13391356	ATG16L1	T/C	Allergy_hypersensitivity_anaphylaxis	1	820	111517	1.104	0.099	0.05	4.57E-02	7.14E-01	?+???	NA	?|Allergy_hypersensitivity_anaphylaxis|?|?|?
rs13391356	ATG16L1	T/C	Allergy_or_anaphylactic_reaction_to_drug	1	981	111356	1.007	0.007	0.045	8.78E-01	1.00E+00	?+???	NA	?|Allergy_or_anaphylactic_reaction_to_drug|?|?|?
rs13391356	ATG16L1	T/C	Allergy_to_serum_or_vaccine	1	50	8072	0.903	-0.102	0.203	6.16E-01	9.86E-01	???-?	NA	?|?|?|Allergy_to_serum_or_vaccine|?
rs13391356	ATG16L1	T/C	Alopecia	1	105	11633	1.011	0.01	0.14	9.40E-01	1.00E+00	???+?	NA	?|?|?|Alopecia|?
rs13391356	ATG16L1	T/C	alopecia_areata	1	605	64349	0.963	-0.038	0.058	5.16E-01	9.76E-01	-????	NA	alopecia_areata|?|?|?|?
rs13391356	ATG16L1	T/C	Amblyopia	1	187	11356	1.054	0.053	0.105	6.15E-01	9.86E-01	???+?	NA	?|?|?|Amblyopia|?
rs13391356	ATG16L1	T/C	amd	1	2569	67156	0.994	-0.006	0.029	8.44E-01	1.00E+00	-????	NA	amd|?|?|?|?
rs13391356	ATG16L1	T/C	amd_or_blindness	1	2853	40195	1.01	0.01	0.028	7.18E-01	9.94E-01	+????	NA	amd_or_blindness|?|?|?|?
rs13391356	ATG16L1	T/C	Anal_and_rectal_conditions	1	179	11437	0.87	-0.14	0.108	1.95E-01	8.98E-01	???-?	NA	?|?|?|Anal_and_rectal_conditions|?
rs13391356	ATG16L1	T/C	Anatomical_abnormatilies_of_kidney_and_ureters	1	226	11410	0.936	-0.066	0.097	4.96E-01	9.72E-01	???-?	NA	?|?|?|Anatomical_abnormatilies_of_kidney_and_ureters|?
rs13391356	ATG16L1	T/C	anemia	2	13757	184679	1.014	0.013	0.014	3.36E-01	9.51E-01	++???	75.97	anemia|Anaemia|?|?|?
rs13391356	ATG16L1	T/C	Anemia_in_neoplastic_disease	1	37	11064	1.063	0.061	0.234	7.95E-01	9.97E-01	???+?	NA	?|?|?|Anemia_in_neoplastic_disease|?
rs13391356	ATG16L1	T/C	Anemia_NOS	1	213	11064	0.967	-0.034	0.099	7.31E-01	9.95E-01	???-?	NA	?|?|?|Anemia_NOS|?
rs13391356	ATG16L1	T/C	Anemia_of_chronic_disease	1	56	11064	1.001	0.001	0.19	9.97E-01	1.00E+00	???+?	NA	?|?|?|Anemia_of_chronic_disease|?
rs13391356	ATG16L1	T/C	angina	2	9144	347742	0.998	-0.002	0.015	8.72E-01	1.00E+00	+-???	0	angina|Angina|?|?|?
rs13391356	ATG16L1	T/C	angioplasty	1	1956	83468	1.014	0.014	0.034	6.76E-01	9.91E-01	+????	NA	angioplasty|?|?|?|?
rs13391356	ATG16L1	T/C	Anisometropia	1	26	11356	0.765	-0.268	0.285	3.47E-01	9.53E-01	???-?	NA	?|?|?|Anisometropia|?
rs13391356	ATG16L1	T/C	ankylosing_spondylitis	2	1112	122881	1.002	0.002	0.043	9.65E-01	1.00E+00	?-?+?	0	?|Ankylosing_spondylitis|?|Ankylosing_spondylitis|?
rs13391356	ATG16L1	T/C	Anomalies_of_jaw_size/symmetry	1	55	11307	0.858	-0.154	0.194	4.28E-01	9.64E-01	???-?	NA	?|?|?|Anomalies_of_jaw_size/symmetry|?
rs13391356	ATG16L1	T/C	Anomalies_of_respiratory_system.congenital	1	146	8089	1.024	0.023	0.119	8.44E-01	1.00E+00	???+?	NA	?|?|?|Anomalies_of_respiratory_system.congenital|?
rs13391356	ATG16L1	T/C	Anomalies_of_tooth_position/malocclusion	1	26	11307	1.18	0.166	0.28	5.55E-01	9.81E-01	???+?	NA	?|?|?|Anomalies_of_tooth_position/malocclusion|?
rs13391356	ATG16L1	T/C	Anorexia	1	23	9587	1.003	0.003	0.298	9.93E-01	1.00E+00	???+?	NA	?|?|?|Anorexia|?
rs13391356	ATG16L1	T/C	anti_TNF_side_effect_allergic	1	86	640	1.262	0.233	0.162	1.50E-01	8.65E-01	+????	NA	anti_TNF_side_effect_allergic|?|?|?|?
rs13391356	ATG16L1	T/C	anti_TNF_side_effect_infection	1	125	601	0.979	-0.022	0.135	8.74E-01	1.00E+00	-????	NA	anti_TNF_side_effect_infection|?|?|?|?
rs13391356	ATG16L1	T/C	antidepressant_side_effect_anxiety	1	7051	21106	0.984	-0.016	0.02	4.15E-01	9.63E-01	-????	NA	antidepressant_side_effect_anxiety|?|?|?|?
rs13391356	ATG16L1	T/C	antidepressant_side_effect_constipation	1	2141	19866	0.962	-0.039	0.032	2.25E-01	9.18E-01	-????	NA	antidepressant_side_effect_constipation|?|?|?|?
rs13391356	ATG16L1	T/C	antidepressant_side_effect_diarrhea	1	1047	20961	0.972	-0.028	0.045	5.28E-01	9.77E-01	-????	NA	antidepressant_side_effect_diarrhea|?|?|?|?
rs13391356	ATG16L1	T/C	antidepressant_side_effect_dry_mouth	1	7747	20370	0.984	-0.016	0.019	4.07E-01	9.63E-01	-????	NA	antidepressant_side_effect_dry_mouth|?|?|?|?
rs13391356	ATG16L1	T/C	antidepressant_side_effect_erectile_trouble	1	1554	20454	0.999	-0.001	0.04	9.85E-01	1.00E+00	-????	NA	antidepressant_side_effect_erectile_trouble|?|?|?|?
rs13391356	ATG16L1	T/C	antidepressant_side_effect_fatigue	1	4286	17721	0.947	-0.054	0.024	2.53E-02	6.16E-01	-????	NA	antidepressant_side_effect_fatigue|?|?|?|?
rs13391356	ATG16L1	T/C	antidepressant_side_effect_general_malaise	1	3393	18615	0.979	-0.021	0.026	4.30E-01	9.65E-01	-????	NA	antidepressant_side_effect_general_malaise|?|?|?|?
rs13391356	ATG16L1	T/C	antidepressant_side_effect_headaches	1	2239	19767	1.039	0.038	0.032	2.27E-01	9.18E-01	+????	NA	antidepressant_side_effect_headaches|?|?|?|?
rs13391356	ATG16L1	T/C	antidepressant_side_effect_nausea_vomiting	1	1542	20466	1.051	0.05	0.038	1.87E-01	8.93E-01	+????	NA	antidepressant_side_effect_nausea_vomiting|?|?|?|?
rs13391356	ATG16L1	T/C	antidepressant_side_effect_poor_concentration	1	3837	18168	0.962	-0.039	0.025	1.21E-01	8.38E-01	-????	NA	antidepressant_side_effect_poor_concentration|?|?|?|?
rs13391356	ATG16L1	T/C	antidepressant_side_effect_poor_coordination	1	1365	20643	0.988	-0.012	0.039	7.68E-01	9.97E-01	-????	NA	antidepressant_side_effect_poor_coordination|?|?|?|?
rs13391356	ATG16L1	T/C	antidepressant_side_effect_reduced_sexual_desire	1	11268	17112	0.98	-0.021	0.017	2.29E-01	9.20E-01	-????	NA	antidepressant_side_effect_reduced_sexual_desire|?|?|?|?
rs13391356	ATG16L1	T/C	antidepressant_side_effect_restlessness	1	2874	19133	0.997	-0.003	0.028	9.06E-01	1.00E+00	-????	NA	antidepressant_side_effect_restlessness|?|?|?|?
rs13391356	ATG16L1	T/C	antidepressant_side_effect_sleep_difficulty	1	7275	21029	0.968	-0.032	0.019	9.38E-02	8.04E-01	-????	NA	antidepressant_side_effect_sleep_difficulty|?|?|?|?
rs13391356	ATG16L1	T/C	antidepressant_side_effect_sleep_too_much	1	6506	21764	0.95	-0.051	0.02	1.12E-02	4.79E-01	-????	NA	antidepressant_side_effect_sleep_too_much|?|?|?|?
rs13391356	ATG16L1	T/C	antidepressant_side_effect_tremor	1	3204	24915	0.961	-0.04	0.027	1.33E-01	8.47E-01	-????	NA	antidepressant_side_effect_tremor|?|?|?|?
rs13391356	ATG16L1	T/C	antidepressant_side_effect_trouble_achieving_orgasm	1	4685	17319	0.979	-0.021	0.024	3.61E-01	9.55E-01	-????	NA	antidepressant_side_effect_trouble_achieving_orgasm|?|?|?|?
rs13391356	ATG16L1	T/C	antidepressant_side_effect_trouble_becoming_aroused	1	3324	18681	0.982	-0.018	0.027	4.91E-01	9.72E-01	-????	NA	antidepressant_side_effect_trouble_becoming_aroused|?|?|?|?
rs13391356	ATG16L1	T/C	antidepressant_side_effect_troubled_sleep	1	6922	21365	0.973	-0.027	0.02	1.62E-01	8.76E-01	-????	NA	antidepressant_side_effect_troubled_sleep|?|?|?|?
rs13391356	ATG16L1	T/C	antihistamine_dry	1	4812	22905	1.002	0.002	0.023	9.15E-01	1.00E+00	+????	NA	antihistamine_dry|?|?|?|?
rs13391356	ATG16L1	T/C	antihistamine_efficacy	1	7032	20554	0.979	-0.021	0.02	2.84E-01	9.37E-01	-????	NA	antihistamine_efficacy|?|?|?|?
rs13391356	ATG16L1	T/C	antihistamine_fast	1	1536	26885	0.989	-0.011	0.037	7.59E-01	9.96E-01	-????	NA	antihistamine_fast|?|?|?|?
rs13391356	ATG16L1	T/C	anxiety	3	101403	263906	1.002	0.002	0.006	7.28E-01	9.95E-01	+-?-?	0	anxiety|Anxious|?|Anxiety_disorder|?
rs13391356	ATG16L1	T/C	Anxiety	1	1581	110756	1.001	0.001	0.036	9.84E-01	1.00E+00	?+???	NA	?|Anxiety|?|?|?
rs13391356	ATG16L1	T/C	Anxiety.phobic_and_dissociative_disorders	1	404	10999	1.104	0.099	0.073	1.73E-01	8.83E-01	???+?	NA	?|?|?|Anxiety.phobic_and_dissociative_disorders|?
rs13391356	ATG16L1	T/C	any_allergy	1	66627	106999	0.995	-0.005	0.007	4.95E-01	9.72E-01	-????	NA	any_allergy|?|?|?|?
rs13391356	ATG16L1	T/C	any_animal_allergy	1	25870	112198	0.984	-0.016	0.01	9.55E-02	8.04E-01	-????	NA	any_animal_allergy|?|?|?|?
rs13391356	ATG16L1	T/C	any_asthma	1	28400	126511	1	0	0.009	9.71E-01	1.00E+00	+????	NA	any_asthma|?|?|?|?
rs13391356	ATG16L1	T/C	any_asthma_eczema	1	14273	18720	1.021	0.021	0.016	1.81E-01	8.88E-01	+????	NA	any_asthma_eczema|?|?|?|?
rs13391356	ATG16L1	T/C	any_asthma_eczema_rhinitis	1	79976	42947	0.989	-0.011	0.009	1.93E-01	8.96E-01	-????	NA	any_asthma_eczema_rhinitis|?|?|?|?
rs13391356	ATG16L1	T/C	any_asthma_rhinitis	1	14273	34081	1.011	0.011	0.014	4.34E-01	9.65E-01	+????	NA	any_asthma_rhinitis|?|?|?|?
rs13391356	ATG16L1	T/C	any_autoimmune	1	47783	238507	0.995	-0.005	0.007	4.65E-01	9.71E-01	-????	NA	any_autoimmune|?|?|?|?
rs13391356	ATG16L1	T/C	any_cancer	2	34978	257652	1.011	0.011	0.009	2.01E-01	9.02E-01	+??+?	0	any_cancer|?|?|Cancer.suspected_or_other|?
rs13391356	ATG16L1	T/C	any_cvd	1	81672	183219	0.992	-0.008	0.007	2.14E-01	9.13E-01	-????	NA	any_cvd|?|?|?|?
rs13391356	ATG16L1	T/C	any_drug_allergy	1	18447	112825	1.012	0.012	0.011	2.92E-01	9.37E-01	+????	NA	any_drug_allergy|?|?|?|?
rs13391356	ATG16L1	T/C	any_food_allergy	1	13947	113514	1.001	0.001	0.013	9.27E-01	1.00E+00	+????	NA	any_food_allergy|?|?|?|?
rs13391356	ATG16L1	T/C	any_immune	1	112148	173986	0.995	-0.005	0.005	3.18E-01	9.47E-01	-????	NA	any_immune|?|?|?|?
rs13391356	ATG16L1	T/C	any_infectious	1	145691	26929	1.007	0.007	0.01	4.99E-01	9.72E-01	+????	NA	any_infectious|?|?|?|?
rs13391356	ATG16L1	T/C	any_neurological	1	34353	247637	0.999	-0.001	0.008	9.20E-01	1.00E+00	-????	NA	any_neurological|?|?|?|?
rs13391356	ATG16L1	T/C	any_non_skin_cancer	1	16592	262722	1.017	0.017	0.012	1.54E-01	8.70E-01	+????	NA	any_non_skin_cancer|?|?|?|?
rs13391356	ATG16L1	T/C	any_plant_allergy	1	40158	110290	0.993	-0.007	0.008	3.81E-01	9.59E-01	-????	NA	any_plant_allergy|?|?|?|?
rs13391356	ATG16L1	T/C	any_ponv	1	20139	20009	1.017	0.017	0.015	2.49E-01	9.28E-01	+????	NA	any_ponv|?|?|?|?
rs13391356	ATG16L1	T/C	any_psychiatric	1	76468	181109	1.008	0.008	0.006	1.81E-01	8.88E-01	+????	NA	any_psychiatric|?|?|?|?
rs13391356	ATG16L1	T/C	any_reproductive	1	40799	102055	1.013	0.013	0.009	1.22E-01	8.39E-01	+????	NA	any_reproductive|?|?|?|?
rs13391356	ATG16L1	T/C	aortic_aneurysm	1	1118	247535	0.921	-0.082	0.043	5.67E-02	7.44E-01	-????	NA	aortic_aneurysm|?|?|?|?
rs13391356	ATG16L1	T/C	aortic_stenosis	1	1173	243575	1.02	0.02	0.042	6.38E-01	9.87E-01	+????	NA	aortic_stenosis|?|?|?|?
rs13391356	ATG16L1	T/C	Aphakia_and_other_disorders_of_lens	1	23	10847	1.546	0.436	0.305	1.54E-01	8.69E-01	???+?	NA	?|?|?|Aphakia_and_other_disorders_of_lens|?
rs13391356	ATG16L1	T/C	Aphasia/speech_disturbance	1	207	9890	1.125	0.118	0.1	2.38E-01	9.23E-01	???+?	NA	?|?|?|Aphasia/speech_disturbance|?
rs13391356	ATG16L1	T/C	Aplastic_anemia	1	41	11064	1.11	0.104	0.223	6.40E-01	9.87E-01	???+?	NA	?|?|?|Aplastic_anemia|?
rs13391356	ATG16L1	T/C	Apnea	1	32	10725	0.911	-0.093	0.254	7.15E-01	9.93E-01	???-?	NA	?|?|?|Apnea|?
rs13391356	ATG16L1	T/C	Appendiceal_conditions	1	56	11936	0.839	-0.176	0.192	3.61E-01	9.55E-01	???-?	NA	?|?|?|Appendiceal_conditions|?
rs13391356	ATG16L1	T/C	appendicitis	2	18668	123724	1.02	0.019	0.012	9.04E-02	8.04E-01	+??-?	0	appendectomy|?|?|Appendicitis|?
rs13391356	ATG16L1	T/C	Arthropathy_associated_with_other_disorders_classified_elsewhere	1	21	11570	1.095	0.091	0.317	7.75E-01	9.97E-01	???+?	NA	?|?|?|Arthropathy_associated_with_other_disorders_classified_elsewhere|?
rs13391356	ATG16L1	T/C	Arthropathy_NOS	1	41	11570	0.702	-0.354	0.228	1.21E-01	8.38E-01	???-?	NA	?|?|?|Arthropathy_NOS|?
rs13391356	ATG16L1	T/C	arthroscopic_surgery	1	10549	74468	1.006	0.006	0.015	6.93E-01	9.91E-01	+????	NA	arthroscopic_surgery|?|?|?|?
rs13391356	ATG16L1	T/C	Aseptic_necrosis_of_bone	1	29	9973	0.773	-0.257	0.27	3.42E-01	9.53E-01	???-?	NA	?|?|?|Aseptic_necrosis_of_bone|?
rs13391356	ATG16L1	T/C	aspirin_allergy	1	1206	115236	0.961	-0.04	0.041	3.27E-01	9.49E-01	-????	NA	aspirin_allergy|?|?|?|?
rs13391356	ATG16L1	T/C	aspirin_allergy_clean	1	1193	83708	0.973	-0.027	0.041	5.13E-01	9.76E-01	-????	NA	aspirin_allergy_clean|?|?|?|?
rs13391356	ATG16L1	T/C	aspirin_any_serious_gi_problems	1	991	46825	0.923	-0.08	0.046	8.02E-02	7.87E-01	-????	NA	aspirin_any_serious_gi_problems|?|?|?|?
rs13391356	ATG16L1	T/C	aspirin_any_serious_gi_problems_or_pain	1	3954	43867	1.006	0.006	0.024	8.12E-01	9.97E-01	+????	NA	aspirin_any_serious_gi_problems_or_pain|?|?|?|?
rs13391356	ATG16L1	T/C	aspirin_bleeding	1	727	47094	0.966	-0.034	0.053	5.18E-01	9.76E-01	-????	NA	aspirin_bleeding|?|?|?|?
rs13391356	ATG16L1	T/C	aspirin_gi_bleeding	1	638	47178	0.906	-0.098	0.057	8.32E-02	7.93E-01	-????	NA	aspirin_gi_bleeding|?|?|?|?
rs13391356	ATG16L1	T/C	aspirin_kidney	1	209	47609	1.085	0.081	0.099	4.10E-01	9.63E-01	+????	NA	aspirin_kidney|?|?|?|?
rs13391356	ATG16L1	T/C	aspirin_liver	1	204	47611	0.96	-0.041	0.1	6.81E-01	9.91E-01	-????	NA	aspirin_liver|?|?|?|?
rs13391356	ATG16L1	T/C	aspirin_stomach	1	10777	34504	0.971	-0.029	0.016	6.73E-02	7.62E-01	-????	NA	aspirin_stomach|?|?|?|?
rs13391356	ATG16L1	T/C	aspirin_ulcer	1	529	47286	0.911	-0.093	0.062	1.34E-01	8.47E-01	-????	NA	aspirin_ulcer|?|?|?|?
rs13391356	ATG16L1	T/C	asthma	3	16118	238826	0.998	-0.002	0.012	8.46E-01	1.00E+00	+-?+?	21.09	severe_asthma|Asthma|?|Asthma_with_exacerbation|?
rs13391356	ATG16L1	T/C	Asthma	1	2716	8949	1.011	0.011	0.031	7.20E-01	9.94E-01	???+?	NA	?|?|?|Asthma|?
rs13391356	ATG16L1	T/C	astigmatism	2	65327	80027	1.006	0.006	0.008	4.66E-01	9.71E-01	+??-?	51.41	astigmatism|?|?|Astigmatism|?
rs13391356	ATG16L1	T/C	Atopic_or_contact_dermatitis	1	1119	8072	0.98	-0.02	0.047	6.61E-01	9.90E-01	???-?	NA	?|?|?|Atopic_or_contact_dermatitis|?
rs13391356	ATG16L1	T/C	atrial_fibrillation	2	8638	331251	0.991	-0.009	0.016	5.59E-01	9.81E-01	-+???	0	atrial_fibrillation|Atrial_fibrillation|?|?|?
rs13391356	ATG16L1	T/C	Atrophic_gastritis	1	89	9068	0.786	-0.241	0.155	1.20E-01	8.38E-01	???-?	NA	?|?|?|Atrophic_gastritis|?
rs13391356	ATG16L1	T/C	Attention_deficit_hyperactivity_disorder	1	642	9422	0.962	-0.038	0.059	5.13E-01	9.76E-01	???-?	NA	?|?|?|Attention_deficit_hyperactivity_disorder|?
rs13391356	ATG16L1	T/C	autism	2	1319	251930	0.975	-0.025	0.04	5.25E-01	9.77E-01	-??-?	0	autism|?|?|Autism|?
rs13391356	ATG16L1	T/C	azoospermia	1	882	58615	1.104	0.099	0.048	3.95E-02	6.87E-01	+????	NA	azoospermia|?|?|?|?
rs13391356	ATG16L1	T/C	Back_&_neck_sprains	1	61	11355	0.896	-0.11	0.183	5.48E-01	9.80E-01	???-?	NA	?|?|?|Back_&_neck_sprains|?
rs13391356	ATG16L1	T/C	back_pain	3	34317	91679	1.002	0.002	0.011	8.76E-01	1.00E+00	+-?-?	0.85	chronic_back_pain|Back_pain|?|Back_pain|?
rs13391356	ATG16L1	T/C	Bacteremia	1	24	11306	1.255	0.227	0.292	4.37E-01	9.66E-01	???+?	NA	?|?|?|Bacteremia|?
rs13391356	ATG16L1	T/C	Bacterial_enteritis	1	34	11288	0.749	-0.29	0.251	2.48E-01	9.27E-01	???-?	NA	?|?|?|Bacterial_enteritis|?
rs13391356	ATG16L1	T/C	Bacterial_infection_NOS	1	241	11306	0.985	-0.015	0.093	8.71E-01	1.00E+00	???-?	NA	?|?|?|Bacterial_infection_NOS|?
rs13391356	ATG16L1	T/C	bacterial_meningitis	3	1322	206233	0.989	-0.011	0.039	7.70E-01	9.97E-01	-+?-?	0	iqb.bacterial_meningitis|Meningitis|?|Meningitis|?
rs13391356	ATG16L1	T/C	bald_image	1	24275	23936	0.995	-0.005	0.015	7.22E-01	9.94E-01	-????	NA	bald_image|?|?|?|?
rs13391356	ATG16L1	T/C	basal_cell_carcinoma	2	15514	369843	0.982	-0.018	0.012	1.38E-01	8.55E-01	--???	62.65	basal_cell_carcinoma|Basal_cell_carcinoma|?|?|?
rs13391356	ATG16L1	T/C	basilar_migraine	1	1661	18978	1.087	0.084	0.038	2.72E-02	6.24E-01	+????	NA	basilar_migraine|?|?|?|?
rs13391356	ATG16L1	T/C	benadryl_drowsy	1	24935	8380	0.988	-0.012	0.018	5.26E-01	9.77E-01	-????	NA	benadryl_drowsy|?|?|?|?
rs13391356	ATG16L1	T/C	Benign_neoplasm_of_bone_and_articular_cartilage	1	82	10727	1.493	0.401	0.16	1.20E-02	4.83E-01	???+?	NA	?|?|?|Benign_neoplasm_of_bone_and_articular_cartilage|?
rs13391356	ATG16L1	T/C	Benign_neoplasm_of_brain_and_other_parts_of_nervous_system	1	65	11812	1.565	0.448	0.18	1.29E-02	4.94E-01	???+?	NA	?|?|?|Benign_neoplasm_of_brain_and_other_parts_of_nervous_system|?
rs13391356	ATG16L1	T/C	Benign_neoplasm_of_skin	1	234	11313	1.153	0.142	0.094	1.30E-01	8.45E-01	???+?	NA	?|?|?|Benign_neoplasm_of_skin|?
rs13391356	ATG16L1	T/C	biopsy_non_breast	1	17171	67470	0.993	-0.008	0.012	5.42E-01	9.79E-01	-????	NA	biopsy_non_breast|?|?|?|?
rs13391356	ATG16L1	T/C	bipolar	2	3627	92096	1.009	0.009	0.024	7.02E-01	9.92E-01	+??-?	26.81	bipolar_meta|?|?|Bipolar|?
rs13391356	ATG16L1	T/C	bipolar	1	7216	250127	1.007	0.006	0.017	7.02E-01	9.92E-01	+????	NA	bipolar|?|?|?|?
rs13391356	ATG16L1	T/C	bladder_cancer	1	828	274338	0.963	-0.037	0.05	4.54E-01	9.69E-01	-????	NA	bladder_cancer|?|?|?|?
rs13391356	ATG16L1	T/C	bladder_infection	1	25641	60061	0.981	-0.019	0.012	1.23E-01	8.39E-01	-????	NA	bladder_infection|?|?|?|?
rs13391356	ATG16L1	T/C	bleeding_tendency	1	1574	85223	0.985	-0.015	0.036	6.78E-01	9.91E-01	-????	NA	bleeding_tendency|?|?|?|?
rs13391356	ATG16L1	T/C	blindness	1	351	88106	1.079	0.076	0.076	3.20E-01	9.48E-01	+????	NA	blindness|?|?|?|?
rs13391356	ATG16L1	T/C	Blindness_and_low_vision	1	204	11237	1.064	0.062	0.101	5.37E-01	9.77E-01	???+?	NA	?|?|?|Blindness_and_low_vision|?
rs13391356	ATG16L1	T/C	blood_clots	2	6725	252765	1.004	0.004	0.018	8.13E-01	9.97E-01	+??-?	0	blood_clots|?|?|Venous_embolism_&_thrombosis|?
rs13391356	ATG16L1	T/C	blood_disorder	1	1908	84953	1.041	0.04	0.033	2.25E-01	9.18E-01	+????	NA	blood_disorder|?|?|?|?
rs13391356	ATG16L1	T/C	blood_in_stool	2	6811	89216	0.992	-0.008	0.018	6.71E-01	9.90E-01	-??+?	0	blood_in_stool|?|?|Blood_in_stool|?
rs13391356	ATG16L1	T/C	Bone_cancer	1	56	11933	1.044	0.043	0.191	8.20E-01	9.98E-01	???+?	NA	?|?|?|Bone_cancer|?
rs13391356	ATG16L1	T/C	bone_fracture_repair	1	10473	74500	1.009	0.009	0.015	5.63E-01	9.81E-01	+????	NA	bone_fracture_repair|?|?|?|?
rs13391356	ATG16L1	T/C	brain_aneurysm	1	390	86594	0.848	-0.165	0.073	2.30E-02	6.04E-01	-????	NA	iqb.brain_aneurysm|?|?|?|?
rs13391356	ATG16L1	T/C	brain_cancer	1	105	11812	1.19	0.174	0.14	2.12E-01	9.11E-01	???+?	NA	?|?|?|Brain_cancer|?
rs13391356	ATG16L1	T/C	brain_surgery	1	1043	84534	0.953	-0.048	0.044	2.77E-01	9.35E-01	-????	NA	brain_surgery|?|?|?|?
rs13391356	ATG16L1	T/C	breast_biopsy	1	7409	34359	1.053	0.052	0.019	7.20E-03	4.07E-01	+????	NA	breast_biopsy|?|?|?|?
rs13391356	ATG16L1	T/C	breast_cancer	2	4397	168287	1.012	0.012	0.022	5.72E-01	9.81E-01	+-???	0	er_positive_breast_cancer|Breast_cancer|?|?|?
rs13391356	ATG16L1	T/C	breast_cancer	1	5510	133058	1.001	0.001	0.02	9.54E-01	1.00E+00	+????	NA	breast_cancer|?|?|?|?
rs13391356	ATG16L1	T/C	Breast_conditions.congenital_or_relating_to_hormones	1	27	11910	1.485	0.396	0.277	1.54E-01	8.70E-01	???+?	NA	?|?|?|Breast_conditions.congenital_or_relating_to_hormones|?
rs13391356	ATG16L1	T/C	breast_or_ovarian_cancer	1	5995	132709	1	0	0.019	9.84E-01	1.00E+00	+????	NA	breast_or_ovarian_cancer|?|?|?|?
rs13391356	ATG16L1	T/C	breast_reduction	1	1285	40553	1.093	0.089	0.04	2.68E-02	6.22E-01	+????	NA	breast_reduction|?|?|?|?
rs13391356	ATG16L1	T/C	bronchiectasis	1	39	8949	0.989	-0.011	0.23	9.63E-01	1.00E+00	???-?	NA	?|?|?|Bronchiectasis|?
rs13391356	ATG16L1	T/C	bronchitis	1	43	8949	1.015	0.015	0.217	9.44E-01	1.00E+00	???+?	NA	?|?|?|Bronchitis|?
rs13391356	ATG16L1	T/C	bunion	1	15245	111696	1.005	0.005	0.013	7.24E-01	9.95E-01	+????	NA	bunion|?|?|?|?
rs13391356	ATG16L1	T/C	bunionectomy	1	2133	82978	1.049	0.048	0.032	1.30E-01	8.45E-01	+????	NA	bunionectomy|?|?|?|?
rs13391356	ATG16L1	T/C	cad	2	25050	253009	0.974	-0.026	0.011	2.37E-02	6.11E-01	-???-	0	cad|?|?|?|Coronary_artery_disease
rs13391356	ATG16L1	T/C	Calcium/phosphorus_disorders	1	63	11836	1.035	0.034	0.18	8.49E-01	1.00E+00	???+?	NA	?|?|?|Calcium/phosphorus_disorders|?
rs13391356	ATG16L1	T/C	Calculus_of_ureter	1	24	11706	0.772	-0.259	0.295	3.80E-01	9.58E-01	???-?	NA	?|?|?|Calculus_of_ureter|?
rs13391356	ATG16L1	T/C	Cancer_of_bone_&_connective_tissue	1	91	11933	1.19	0.174	0.15	2.46E-01	9.27E-01	???+?	NA	?|?|?|Cancer_of_bone_&_connective_tissue|?
rs13391356	ATG16L1	T/C	Cancer_of_brain_and_nervous_system	1	116	11812	1.286	0.251	0.133	5.89E-02	7.48E-01	???+?	NA	?|?|?|Cancer_of_brain_and_nervous_system|?
rs13391356	ATG16L1	T/C	Cancer_of_connective_tissue	1	63	11933	1.259	0.231	0.18	2.00E-01	9.01E-01	???+?	NA	?|?|?|Cancer_of_connective_tissue|?
rs13391356	ATG16L1	T/C	Cancer_of_kidney_and_urinary_organs	1	27	12010	1.121	0.115	0.275	6.77E-01	9.91E-01	???+?	NA	?|?|?|Cancer_of_kidney_and_urinary_organs|?
rs13391356	ATG16L1	T/C	Cancer_of_other_endocrine_glands	1	45	11956	0.775	-0.255	0.216	2.38E-01	9.23E-01	???-?	NA	?|?|?|Cancer_of_other_endocrine_glands|?
rs13391356	ATG16L1	T/C	Cancer_of_other_lymphoid.histiocytic_tissue	1	40	11833	0.868	-0.141	0.227	5.35E-01	9.77E-01	???-?	NA	?|?|?|Cancer_of_other_lymphoid.histiocytic_tissue|?
rs13391356	ATG16L1	T/C	Candidiasis	1	286	11251	1.183	0.168	0.086	5.00E-02	7.29E-01	???+?	NA	?|?|?|Candidiasis|?
rs13391356	ATG16L1	T/C	Carbohydrate_transport_and_metabolism_disorder	1	124	11740	1.355	0.304	0.13	1.95E-02	5.72E-01	???+?	NA	?|?|?|Carbohydrate_transport_and_metabolism_disorder|?
rs13391356	ATG16L1	T/C	cardiac_ablation	1	923	84526	1.028	0.028	0.047	5.60E-01	9.81E-01	+????	NA	cardiac_ablation|?|?|?|?
rs13391356	ATG16L1	T/C	Cardiac_and_circulatory_congenital_anomalies	1	784	8089	1.044	0.043	0.054	4.25E-01	9.64E-01	???+?	NA	?|?|?|Cardiac_and_circulatory_congenital_anomalies|?
rs13391356	ATG16L1	T/C	Cardiac_arrhythmia_NOS	1	31	11011	0.798	-0.226	0.26	3.84E-01	9.60E-01	???-?	NA	?|?|?|Cardiac_arrhythmia_NOS|?
rs13391356	ATG16L1	T/C	Cardiac_conduction_disorders	1	117	11011	1.097	0.093	0.132	4.83E-01	9.72E-01	???+?	NA	?|?|?|Cardiac_conduction_disorders|?
rs13391356	ATG16L1	T/C	Cardiac_congenital_anomalies	1	688	8089	1.016	0.016	0.057	7.75E-01	9.97E-01	???+?	NA	?|?|?|Cardiac_congenital_anomalies|?
rs13391356	ATG16L1	T/C	Cardiac_dysrhythmias	1	352	11011	0.986	-0.014	0.077	8.55E-01	1.00E+00	???-?	NA	?|?|?|Cardiac_dysrhythmias|?
rs13391356	ATG16L1	T/C	Cardiac_shunt/_heart_septal_defect	1	401	8089	1.027	0.026	0.074	7.22E-01	9.94E-01	???+?	NA	?|?|?|Cardiac_shunt/_heart_septal_defect|?
rs13391356	ATG16L1	T/C	cardiomyopathy	1	61	11868	1.166	0.154	0.183	3.99E-01	9.62E-01	???+?	NA	?|?|?|Cardiomyopathy|?
rs13391356	ATG16L1	T/C	Carditis	1	36	11868	0.816	-0.203	0.239	3.97E-01	9.62E-01	???-?	NA	?|?|?|Carditis|?
rs13391356	ATG16L1	T/C	cat_allergy	1	23921	112466	0.981	-0.019	0.01	5.95E-02	7.49E-01	-????	NA	cat_allergy|?|?|?|?
rs13391356	ATG16L1	T/C	cat_allergy_clean	1	23796	61557	0.981	-0.019	0.011	7.89E-02	7.85E-01	-????	NA	cat_allergy_clean|?|?|?|?
rs13391356	ATG16L1	T/C	cat_allergy_meta	1	23796	69186	0.984	-0.016	0.011	1.30E-01	8.45E-01	-????	NA	cat_allergy_meta|?|?|?|?
rs13391356	ATG16L1	T/C	cataract	3	13382	198811	0.995	-0.005	0.015	7.25E-01	9.95E-01	-+?-?	0	cataract|Cataracts|?|Cataract|?
rs13391356	ATG16L1	T/C	cataract_removal	1	5686	79864	0.975	-0.025	0.023	2.60E-01	9.30E-01	-????	NA	cataract_removal|?|?|?|?
rs13391356	ATG16L1	T/C	cavities_many	1	78254	22952	0.995	-0.005	0.012	6.79E-01	9.91E-01	-????	NA	cavities_many|?|?|?|?
rs13391356	ATG16L1	T/C	celiac	2	696	90679	0.997	-0.003	0.054	9.63E-01	1.00E+00	-??+?	0	iqb.celiac_w_biopsy|?|?|Celiac_disease|?
rs13391356	ATG16L1	T/C	celiac	1	3130	242349	1.002	0.002	0.026	9.45E-01	1.00E+00	+????	NA	celiac|?|?|?|?
rs13391356	ATG16L1	T/C	Celiac_or_tropical_sprue	1	128	8449	1.068	0.066	0.128	6.07E-01	9.85E-01	???+?	NA	?|?|?|Celiac_or_tropical_sprue|?
rs13391356	ATG16L1	T/C	Cellulitis_and_abscess_of_hand/fingers	1	58	10716	0.697	-0.361	0.193	6.19E-02	7.54E-01	???-?	NA	?|?|?|Cellulitis_and_abscess_of_hand/fingers|?
rs13391356	ATG16L1	T/C	Cellulitis_and_abscess_of_leg	1	22	10716	1.066	0.064	0.302	8.33E-01	1.00E+00	???+?	NA	?|?|?|Cellulitis_and_abscess_of_leg|?
rs13391356	ATG16L1	T/C	Cellulitis_and_abscess_of_trunk	1	25	10716	0.909	-0.095	0.284	7.37E-01	9.96E-01	???-?	NA	?|?|?|Cellulitis_and_abscess_of_trunk|?
rs13391356	ATG16L1	T/C	Cerebral_edema_and_compression_of_brain	1	61	10268	1.144	0.135	0.182	4.58E-01	9.71E-01	???+?	NA	?|?|?|Cerebral_edema_and_compression_of_brain|?
rs13391356	ATG16L1	T/C	Cerebral_ischemia	1	28	11847	0.87	-0.14	0.27	6.05E-01	9.84E-01	???-?	NA	?|?|?|Cerebral_ischemia|?
rs13391356	ATG16L1	T/C	Cerebrovascular_disease	1	103	11847	1.043	0.042	0.14	7.64E-01	9.97E-01	???+?	NA	?|?|?|Cerebrovascular_disease|?
rs13391356	ATG16L1	T/C	cervical_cancer	1	402	58556	1.084	0.081	0.071	2.53E-01	9.28E-01	?+???	NA	?|Cervical_cancer|?|?|?
rs13391356	ATG16L1	T/C	cervical_spine_surgery	1	1365	83848	1.004	0.004	0.039	9.13E-01	1.00E+00	+????	NA	cervical_spine_surgery|?|?|?|?
rs13391356	ATG16L1	T/C	cesarean_section	1	6159	35623	1.013	0.013	0.02	5.21E-01	9.76E-01	+????	NA	cesarean_section|?|?|?|?
rs13391356	ATG16L1	T/C	cfs	1	2783	84369	1.013	0.013	0.027	6.32E-01	9.87E-01	+????	NA	cfs|?|?|?|?
rs13391356	ATG16L1	T/C	chemotherapy	2	8311	264874	1.019	0.019	0.016	2.33E-01	9.21E-01	+??+?	5.55	iqb.took_meds_chemotherapy|?|?|Chemotherapy|?
rs13391356	ATG16L1	T/C	chicken_allergy	1	396	115346	1.165	0.152	0.071	3.26E-02	6.49E-01	+????	NA	chicken_allergy|?|?|?|?
rs13391356	ATG16L1	T/C	chicken_allergy_clean	1	391	84270	1.189	0.173	0.072	1.59E-02	5.27E-01	+????	NA	chicken_allergy_clean|?|?|?|?
rs13391356	ATG16L1	T/C	chicken_pox	1	105297	15291	1.015	0.015	0.012	2.27E-01	9.18E-01	+????	NA	chicken_pox|?|?|?|?
rs13391356	ATG16L1	T/C	Cholangitis	1	35	11852	1.075	0.072	0.24	7.63E-01	9.97E-01	???+?	NA	?|?|?|Cholangitis|?
rs13391356	ATG16L1	T/C	Cholelithiasis	1	55	11852	1.086	0.082	0.192	6.69E-01	9.90E-01	???+?	NA	?|?|?|Cholelithiasis|?
rs13391356	ATG16L1	T/C	Cholesteatoma	1	103	8553	1.139	0.13	0.142	3.59E-01	9.55E-01	???+?	NA	?|?|?|Cholesteatoma|?
rs13391356	ATG16L1	T/C	Chromosomal_anomalies	1	292	8089	1.006	0.006	0.085	9.48E-01	1.00E+00	???+?	NA	?|?|?|Chromosomal_anomalies|?
rs13391356	ATG16L1	T/C	Chromosomal_anomalies_and_genetic_disorders	1	318	8089	0.991	-0.009	0.082	9.16E-01	1.00E+00	???-?	NA	?|?|?|Chromosomal_anomalies_and_genetic_disorders|?
rs13391356	ATG16L1	T/C	chronic_bronchitis	2	9478	84320	1.009	0.009	0.016	5.48E-01	9.80E-01	+??+?	26.34	chronic_bronchitis|?|?|Chronic_bronchitis|?
rs13391356	ATG16L1	T/C	chronic_hepatitis	1	74	9502	1.18	0.165	0.166	3.20E-01	9.47E-01	???+?	NA	?|?|?|Chronic_hepatitis|?
rs13391356	ATG16L1	T/C	chronic_hives	1	3654	239191	1.023	0.023	0.024	3.41E-01	9.53E-01	+????	NA	chronic_hives|?|?|?|?
rs13391356	ATG16L1	T/C	chronic_kidney_disease	2	1392	97224	0.983	-0.017	0.039	6.65E-01	9.90E-01	-??-?	29.93	iqb.chronic_kidney_disease|?|?|Chronic_renal_failure|?
rs13391356	ATG16L1	T/C	Chronic_kidney_disease.Stage_I_or_II	1	51	11410	0.866	-0.144	0.201	4.72E-01	9.71E-01	???-?	NA	?|?|?|Chronic_kidney_disease.Stage_I_or_II|?
rs13391356	ATG16L1	T/C	Chronic_liver_disease_and_cirrhosis	1	47	11547	0.98	-0.02	0.208	9.24E-01	1.00E+00	???-?	NA	?|?|?|Chronic_liver_disease_and_cirrhosis|?
rs13391356	ATG16L1	T/C	Chronic_lymphocytic_thyroiditis	1	88	11508	1.202	0.184	0.153	2.29E-01	9.20E-01	???+?	NA	?|?|?|Chronic_lymphocytic_thyroiditis|?
rs13391356	ATG16L1	T/C	Chronic_nonalcoholic_liver_disease	1	31	11547	0.719	-0.33	0.26	2.04E-01	9.03E-01	???-?	NA	?|?|?|Chronic_nonalcoholic_liver_disease|?
rs13391356	ATG16L1	T/C	Chronic_pharyngitis_and_nasopharyngitis	1	370	7247	1.038	0.038	0.076	6.21E-01	9.86E-01	???+?	NA	?|?|?|Chronic_pharyngitis_and_nasopharyngitis|?
rs13391356	ATG16L1	T/C	Chronic_rheumatic_disease_of_the_heart_valves	1	64	11104	0.9	-0.106	0.179	5.54E-01	9.81E-01	???-?	NA	?|?|?|Chronic_rheumatic_disease_of_the_heart_valves|?
rs13391356	ATG16L1	T/C	chronic_sinusitis	2	1007	118901	1.009	0.009	0.045	8.36E-01	1.00E+00	?-?+?	14.67	?|Chronic_sinusitis|?|Chronic_sinusitis|?
rs13391356	ATG16L1	T/C	Chronic_tonsillitis_and_adenoiditis	1	1895	7247	1.023	0.023	0.038	5.47E-01	9.80E-01	???+?	NA	?|?|?|Chronic_tonsillitis_and_adenoiditis|?
rs13391356	ATG16L1	T/C	Chronic_ulcer_of_skin	1	20	11987	1.33	0.285	0.319	3.71E-01	9.57E-01	???+?	NA	?|?|?|Chronic_ulcer_of_skin|?
rs13391356	ATG16L1	T/C	Circulatory_disease_NEC	1	97	11479	0.878	-0.13	0.146	3.74E-01	9.57E-01	???-?	NA	?|?|?|Circulatory_disease_NEC|?
rs13391356	ATG16L1	T/C	claritin_dry	1	4924	18481	1.011	0.011	0.023	6.37E-01	9.87E-01	+????	NA	claritin_dry|?|?|?|?
rs13391356	ATG16L1	T/C	claritin_fast_heart	1	1833	21543	0.978	-0.022	0.035	5.20E-01	9.76E-01	-????	NA	claritin_fast_heart|?|?|?|?
rs13391356	ATG16L1	T/C	Cleft_palate	1	238	8089	1.139	0.13	0.094	1.65E-01	8.78E-01	???+?	NA	?|?|?|Cleft_palate|?
rs13391356	ATG16L1	T/C	coagulation_defects	1	216	11305	0.941	-0.061	0.098	5.36E-01	9.77E-01	???-?	NA	?|?|?|Coagulation_defects|?
rs13391356	ATG16L1	T/C	codeine_constipation	1	8973	28435	0.998	-0.002	0.017	9.08E-01	1.00E+00	-????	NA	codeine_constipation|?|?|?|?
rs13391356	ATG16L1	T/C	codeine_euphoria	1	8121	29275	0.987	-0.013	0.018	4.89E-01	9.72E-01	-????	NA	codeine_euphoria|?|?|?|?
rs13391356	ATG16L1	T/C	codeine_itching	1	4531	32877	0.994	-0.006	0.023	7.90E-01	9.97E-01	-????	NA	codeine_itching|?|?|?|?
rs13391356	ATG16L1	T/C	codeine_vomiting	1	4199	16616	1.002	0.002	0.025	9.31E-01	1.00E+00	+????	NA	codeine_vomiting|?|?|?|?
rs13391356	ATG16L1	T/C	colon_polyps	1	13649	72437	0.986	-0.014	0.014	3.47E-01	9.53E-01	-????	NA	colon_polyps|?|?|?|?
rs13391356	ATG16L1	T/C	colorectal_cancer	2	1695	388484	1.042	0.041	0.035	2.35E-01	9.22E-01	++???	0	colorectal_cancer|Large_bowel_cancer/colorectal_cancer|?|?|?
rs13391356	ATG16L1	T/C	Coma;_stupor;_and_brain_damage	1	25	10268	0.965	-0.036	0.281	8.99E-01	1.00E+00	???-?	NA	?|?|?|Coma;_stupor;_and_brain_damage|?
rs13391356	ATG16L1	T/C	Complex_regional/central_pain_syndrome	1	155	11671	1.037	0.036	0.117	7.56E-01	9.96E-01	???+?	NA	?|?|?|Complex_regional/central_pain_syndrome|?
rs13391356	ATG16L1	T/C	Complications_of_gastrostomy.colostomy_and_enterostomy	1	104	9068	1.022	0.022	0.141	8.76E-01	1.00E+00	???+?	NA	?|?|?|Complications_of_gastrostomy.colostomy_and_enterostomy|?
rs13391356	ATG16L1	T/C	Complications_of_transplants_and_reattached_limbs	1	28	11375	0.945	-0.056	0.271	8.35E-01	1.00E+00	???-?	NA	?|?|?|Complications_of_transplants_and_reattached_limbs|?
rs13391356	ATG16L1	T/C	Concussion	1	63	11888	0.925	-0.077	0.18	6.67E-01	9.90E-01	???-?	NA	?|?|?|Concussion|?
rs13391356	ATG16L1	T/C	concussion_lost_consciousness_before_PD	1	1083	36334	0.978	-0.022	0.045	6.22E-01	9.86E-01	-????	NA	concussion_lost_consciousness_before_PD|?|?|?|?
rs13391356	ATG16L1	T/C	Conduct_disorders	1	135	9422	1.038	0.037	0.123	7.61E-01	9.97E-01	???+?	NA	?|?|?|Conduct_disorders|?
rs13391356	ATG16L1	T/C	Conductive_hearing_loss	1	473	9763	1.04	0.039	0.067	5.58E-01	9.81E-01	???+?	NA	?|?|?|Conductive_hearing_loss|?
rs13391356	ATG16L1	T/C	Congenital_anomalies_of_abdominal_wall;_diaphram	1	30	8089	0.909	-0.096	0.259	7.12E-01	9.93E-01	???-?	NA	?|?|?|Congenital_anomalies_of_abdominal_wall;_diaphram|?
rs13391356	ATG16L1	T/C	Congenital_anomalies_of_face_and_neck	1	607	8089	1.101	0.096	0.061	1.14E-01	8.29E-01	???+?	NA	?|?|?|Congenital_anomalies_of_face_and_neck|?
rs13391356	ATG16L1	T/C	Congenital_anomalies_of_female_genital_organs	1	37	8089	0.835	-0.18	0.234	4.43E-01	9.67E-01	???-?	NA	?|?|?|Congenital_anomalies_of_female_genital_organs|?
rs13391356	ATG16L1	T/C	Congenital_anomalies_of_genital_organs	1	391	8089	0.94	-0.062	0.076	4.15E-01	9.63E-01	???-?	NA	?|?|?|Congenital_anomalies_of_genital_organs|?
rs13391356	ATG16L1	T/C	Congenital_anomalies_of_great_vessels	1	179	8089	1.138	0.129	0.108	2.33E-01	9.21E-01	???+?	NA	?|?|?|Congenital_anomalies_of_great_vessels|?
rs13391356	ATG16L1	T/C	Congenital_anomalies_of_intestine	1	86	8089	0.849	-0.164	0.155	2.91E-01	9.37E-01	???-?	NA	?|?|?|Congenital_anomalies_of_intestine|?
rs13391356	ATG16L1	T/C	Congenital_anomalies_of_limbs	1	385	8089	0.97	-0.03	0.075	6.84E-01	9.91E-01	???-?	NA	?|?|?|Congenital_anomalies_of_limbs|?
rs13391356	ATG16L1	T/C	Congenital_anomalies_of_lower_limb.including_pelvic_girdle	1	171	8089	0.935	-0.067	0.11	5.40E-01	9.78E-01	???-?	NA	?|?|?|Congenital_anomalies_of_lower_limb.including_pelvic_girdle|?
rs13391356	ATG16L1	T/C	Congenital_anomalies_of_male_genital_organs	1	347	8089	0.933	-0.07	0.082	3.93E-01	9.61E-01	???-?	NA	?|?|?|Congenital_anomalies_of_male_genital_organs|?
rs13391356	ATG16L1	T/C	Congenital_anomalies_of_mouth/tongue	1	84	8089	1.051	0.05	0.156	7.49E-01	9.96E-01	???+?	NA	?|?|?|Congenital_anomalies_of_mouth/tongue|?
rs13391356	ATG16L1	T/C	Congenital_anomalies_of_peripheral_vascular_system	1	66	8089	1.61	0.476	0.179	7.89E-03	4.25E-01	???+?	NA	?|?|?|Congenital_anomalies_of_peripheral_vascular_system|?
rs13391356	ATG16L1	T/C	Congenital_anomalies_of_the_eye	1	99	8089	1.031	0.031	0.143	8.29E-01	9.99E-01	???+?	NA	?|?|?|Congenital_anomalies_of_the_eye|?
rs13391356	ATG16L1	T/C	Congenital_anomalies_of_upper_limb.including_shoulder_girdle	1	55	8089	1.127	0.12	0.192	5.33E-01	9.77E-01	???+?	NA	?|?|?|Congenital_anomalies_of_upper_limb.including_shoulder_girdle|?
rs13391356	ATG16L1	T/C	Congenital_anomalies_of_urinary_system	1	205	8089	0.861	-0.149	0.101	1.40E-01	8.56E-01	???-?	NA	?|?|?|Congenital_anomalies_of_urinary_system|?
rs13391356	ATG16L1	T/C	Congenital_anomaly_of_fingers/toes	1	73	8089	0.994	-0.006	0.168	9.69E-01	1.00E+00	???-?	NA	?|?|?|Congenital_anomaly_of_fingers/toes|?
rs13391356	ATG16L1	T/C	Congenital_anomaly_of_gallbladder.bile_ducts.liver.pancreas	1	40	8089	0.867	-0.143	0.226	5.28E-01	9.77E-01	???-?	NA	?|?|?|Congenital_anomaly_of_gallbladder.bile_ducts.liver.pancreas|?
rs13391356	ATG16L1	T/C	Congenital_cataract_and_lens_anomalies	1	40	8089	1.154	0.143	0.227	5.27E-01	9.77E-01	???+?	NA	?|?|?|Congenital_cataract_and_lens_anomalies|?
rs13391356	ATG16L1	T/C	congenital_coagulation_defects	1	83	11305	0.978	-0.023	0.157	8.86E-01	1.00E+00	???-?	NA	?|?|?|Congenital_coagulation_defects|?
rs13391356	ATG16L1	T/C	Congenital_deformities_of_feet	1	128	8089	0.948	-0.053	0.127	6.77E-01	9.91E-01	???-?	NA	?|?|?|Congenital_deformities_of_feet|?
rs13391356	ATG16L1	T/C	congenital_heart_defect	1	7169	254065	0.969	-0.032	0.017	6.07E-02	7.52E-01	-????	NA	congenital_heart_defect|?|?|?|?
rs13391356	ATG16L1	T/C	Congenital_hip_dysplasia_and_deformity	1	119	8089	0.875	-0.134	0.132	3.10E-01	9.42E-01	???-?	NA	?|?|?|Congenital_hip_dysplasia_and_deformity|?
rs13391356	ATG16L1	T/C	Congenital_hypothyroidism	1	60	11508	0.796	-0.228	0.187	2.22E-01	9.17E-01	???-?	NA	?|?|?|Congenital_hypothyroidism|?
rs13391356	ATG16L1	T/C	Congenital_musculoskeletal_anomalies	1	415	8089	1.019	0.018	0.072	7.98E-01	9.97E-01	???+?	NA	?|?|?|Congenital_musculoskeletal_anomalies|?
rs13391356	ATG16L1	T/C	Congenital_musculoskeletal_deformities_of_spine	1	77	8089	1.171	0.158	0.163	3.32E-01	9.50E-01	???+?	NA	?|?|?|Congenital_musculoskeletal_deformities_of_spine|?
rs13391356	ATG16L1	T/C	Conjunctivitis.infectious	1	805	10437	0.957	-0.044	0.053	4.09E-01	9.63E-01	???-?	NA	?|?|?|Conjunctivitis.infectious|?
rs13391356	ATG16L1	T/C	Conjunctivitis.noninfectious	1	102	10437	1.238	0.214	0.142	1.33E-01	8.47E-01	???+?	NA	?|?|?|Conjunctivitis.noninfectious|?
rs13391356	ATG16L1	T/C	constipation	2	2402	93406	1.012	0.012	0.03	6.91E-01	9.91E-01	+??-?	44.97	chronic_constipation|?|?|Constipation|?
rs13391356	ATG16L1	T/C	Contact_dermatitis_and_other_eczema_due_to_plants_[except_food]	1	24	8072	1.092	0.088	0.291	7.63E-01	9.97E-01	???+?	NA	?|?|?|Contact_dermatitis_and_other_eczema_due_to_plants_[except_food]|?
rs13391356	ATG16L1	T/C	Contracture_of_joint	1	57	10532	1.209	0.189	0.189	3.17E-01	9.45E-01	???+?	NA	?|?|?|Contracture_of_joint|?
rs13391356	ATG16L1	T/C	Convulsions	1	517	10268	1.025	0.025	0.064	6.97E-01	9.92E-01	???+?	NA	?|?|?|Convulsions|?
rs13391356	ATG16L1	T/C	COPD	2	2383	21033	1.031	0.031	0.032	3.33E-01	9.50E-01	+??+?	0	COPD_guess_smokers_only|?|?|Chronic_airway_obstruction|?
rs13391356	ATG16L1	T/C	Coronary_artery_disease	1	22233	64762	0.979	-0.021	0.014	1.30E-01	8.45E-01	????-	NA	?|?|?|?|Coronary_artery_disease
rs13391356	ATG16L1	T/C	Coronary_artery_disease	1	1926	3000	1.021	0.021	0.048	6.66E-01	9.90E-01	????+	NA	?|?|?|?|Coronary_artery_disease
rs13391356	ATG16L1	T/C	coronary_bypass_surgery	1	883	84629	1.012	0.012	0.05	8.10E-01	9.97E-01	+????	NA	coronary_bypass_surgery|?|?|?|?
rs13391356	ATG16L1	T/C	corrective_eye_surgery	1	3927	81558	0.985	-0.015	0.023	5.21E-01	9.76E-01	-????	NA	corrective_eye_surgery|?|?|?|?
rs13391356	ATG16L1	T/C	crohn	3	8309	274689	0.775	-0.255	0.018	1.04E-43	9.64E-40	-??--	79.16	crohns|?|?|Crohn's_disease|Crohn's_disease
rs13391356	ATG16L1	T/C	Crohn's_disease	1	1748	3000	0.752	-0.285	0.051	2.66E-08	1.42E-05	????-	NA	?|?|?|?|Crohn's_disease
rs13391356	ATG16L1	T/C	current_asthma	1	7137	130472	0.997	-0.003	0.017	8.61E-01	1.00E+00	-????	NA	current_asthma|?|?|?|?
rs13391356	ATG16L1	T/C	Curvature_of_spine	1	762	10532	1	0	0.054	9.97E-01	1.00E+00	???-?	NA	?|?|?|Curvature_of_spine|?
rs13391356	ATG16L1	T/C	Cystic_fibrosis	1	102	11904	1.224	0.203	0.142	1.53E-01	8.69E-01	???+?	NA	?|?|?|Cystic_fibrosis|?
rs13391356	ATG16L1	T/C	Cystic_kidney_disease	1	72	8089	1.098	0.094	0.169	5.79E-01	9.83E-01	???+?	NA	?|?|?|Cystic_kidney_disease|?
rs13391356	ATG16L1	T/C	Cystitis_and_urethritis	1	43	11186	0.992	-0.008	0.219	9.71E-01	1.00E+00	???-?	NA	?|?|?|Cystitis_and_urethritis|?
rs13391356	ATG16L1	T/C	Decreased_white_blood_cell_count	1	165	11007	0.943	-0.059	0.112	5.97E-01	9.83E-01	???-?	NA	?|?|?|Decreased_white_blood_cell_count|?
rs13391356	ATG16L1	T/C	Deficiency_of_humoral_immunity	1	125	11313	1.233	0.21	0.128	1.01E-01	8.10E-01	???+?	NA	?|?|?|Deficiency_of_humoral_immunity|?
rs13391356	ATG16L1	T/C	Degenerative_disease_of_the_spinal_cord	1	59	10268	1.223	0.201	0.185	2.78E-01	9.35E-01	???+?	NA	?|?|?|Degenerative_disease_of_the_spinal_cord|?
rs13391356	ATG16L1	T/C	degenerative_joint_disease	1	5685	79648	1.039	0.039	0.02	5.38E-02	7.40E-01	+????	NA	degenerative_joint_disease|?|?|?|?
rs13391356	ATG16L1	T/C	Dental_caries	1	66	11307	0.868	-0.142	0.176	4.21E-01	9.64E-01	???-?	NA	?|?|?|Dental_caries|?
rs13391356	ATG16L1	T/C	Dentofacial_anomalies.including_malocclusion	1	56	11307	1.079	0.076	0.19	6.88E-01	9.91E-01	???+?	NA	?|?|?|Dentofacial_anomalies.including_malocclusion|?
rs13391356	ATG16L1	T/C	Depressed_feelings	1	19425	16843	1.014	0.014	0.015	3.54E-01	9.55E-01	?+???	NA	?|Depressed_feelings|?|?|?
rs13391356	ATG16L1	T/C	depression	3	66183	307096	1.003	0.003	0.006	6.52E-01	9.89E-01	+-?+?	47.98	depression|Depression|?|Depression|?
rs13391356	ATG16L1	T/C	depression_in_hypothyroidism	1	6463	10449	1.007	0.007	0.023	7.50E-01	9.96E-01	+????	NA	depression_in_hypothyroidism|?|?|?|?
rs13391356	ATG16L1	T/C	depression_meta	1	28714	78314	0.999	-0.001	0.01	9.31E-01	1.00E+00	-????	NA	depression_meta|?|?|?|?
rs13391356	ATG16L1	T/C	depression_meta_female_only	1	18309	34972	1.013	0.013	0.013	3.22E-01	9.48E-01	+????	NA	depression_meta_female_only|?|?|?|?
rs13391356	ATG16L1	T/C	Derangement_of_joint.non_traumatic	1	101	11420	1.022	0.022	0.143	8.77E-01	1.00E+00	???+?	NA	?|?|?|Derangement_of_joint.non-traumatic|?
rs13391356	ATG16L1	T/C	Dermatomycoses	1	21	11251	1.552	0.44	0.317	1.66E-01	8.78E-01	???+?	NA	?|?|?|Dermatomycoses|?
rs13391356	ATG16L1	T/C	Dermatophytosis	1	63	11251	1.42	0.35	0.182	5.42E-02	7.40E-01	???+?	NA	?|?|?|Dermatophytosis|?
rs13391356	ATG16L1	T/C	Dermatophytosis_/_Dermatomycosis	1	110	11251	1.346	0.297	0.138	3.14E-02	6.46E-01	???+?	NA	?|?|?|Dermatophytosis_/_Dermatomycosis|?
rs13391356	ATG16L1	T/C	Dermatophytosis_of_the_body	1	25	11251	1.625	0.486	0.292	9.63E-02	8.04E-01	???+?	NA	?|?|?|Dermatophytosis_of_the_body|?
rs13391356	ATG16L1	T/C	Dermatosis_NOS	1	73	11708	1.148	0.138	0.167	4.07E-01	9.63E-01	???+?	NA	?|?|?|Dermatosis_NOS|?
rs13391356	ATG16L1	T/C	Develomental_delays_and_disorders	1	1077	9422	1.015	0.015	0.046	7.41E-01	9.96E-01	???+?	NA	?|?|?|Develomental_delays_and_disorders|?
rs13391356	ATG16L1	T/C	Deviated_nasal_septum	1	47	7247	1.834	0.607	0.216	5.03E-03	3.40E-01	???+?	NA	?|?|?|Deviated_nasal_septum|?
rs13391356	ATG16L1	T/C	diabetes_mellitus	1	340	11599	1.1	0.095	0.079	2.26E-01	9.18E-01	???+?	NA	?|?|?|Diabetes_mellitus|?
rs13391356	ATG16L1	T/C	Diaphragmatic_hernia	1	37	11292	1.058	0.056	0.233	8.10E-01	9.97E-01	???+?	NA	?|?|?|Diaphragmatic_hernia|?
rs13391356	ATG16L1	T/C	Diffuse_diseases_of_connective_tissue	1	52	11167	0.952	-0.049	0.199	8.07E-01	9.97E-01	???-?	NA	?|?|?|Diffuse_diseases_of_connective_tissue|?
rs13391356	ATG16L1	T/C	Digestive_congenital_anomalies	1	306	8089	0.936	-0.067	0.084	4.25E-01	9.64E-01	???-?	NA	?|?|?|Digestive_congenital_anomalies|?
rs13391356	ATG16L1	T/C	diminished_ovarian_reserve	1	932	51921	0.995	-0.005	0.047	9.13E-01	1.00E+00	-????	NA	diminished_ovarian_reserve|?|?|?|?
rs13391356	ATG16L1	T/C	Disaccharide_malabsorption	1	88	11740	1.733	0.55	0.157	4.61E-04	7.62E-02	???+?	NA	?|?|?|Disaccharide_malabsorption|?
rs13391356	ATG16L1	T/C	Discoid_lupus_erythematosus	1	22	11194	0.873	-0.136	0.309	6.60E-01	9.90E-01	???-?	NA	?|?|?|Discoid_lupus_erythematosus|?
rs13391356	ATG16L1	T/C	Diseases_of_blood_and_blood_forming_organs	1	59	11007	0.685	-0.378	0.19	4.60E-02	7.14E-01	???-?	NA	?|?|?|Diseases_of_blood_and_blood-forming_organs|?
rs13391356	ATG16L1	T/C	Diseases_of_esophagus	1	1769	9068	1.004	0.004	0.037	9.14E-01	1.00E+00	???+?	NA	?|?|?|Diseases_of_esophagus|?
rs13391356	ATG16L1	T/C	Diseases_of_hair_and_hair_follicles	1	176	11633	0.949	-0.053	0.109	6.28E-01	9.87E-01	???-?	NA	?|?|?|Diseases_of_hair_and_hair_follicles|?
rs13391356	ATG16L1	T/C	Diseases_of_hard_tissues_of_teeth	1	228	11307	0.912	-0.092	0.095	3.36E-01	9.51E-01	???-?	NA	?|?|?|Diseases_of_hard_tissues_of_teeth|?
rs13391356	ATG16L1	T/C	Diseases_of_pancreas	1	82	11926	1.006	0.006	0.158	9.68E-01	1.00E+00	???+?	NA	?|?|?|Diseases_of_pancreas|?
rs13391356	ATG16L1	T/C	Diseases_of_respiratory_system	1	417	10592	0.998	-0.002	0.071	9.73E-01	1.00E+00	???-?	NA	?|?|?|Diseases_of_respiratory_system|?
rs13391356	ATG16L1	T/C	Diseases_of_sebaceous_glands	1	255	11313	1.115	0.109	0.091	2.33E-01	9.21E-01	???+?	NA	?|?|?|Diseases_of_sebaceous_glands|?
rs13391356	ATG16L1	T/C	Diseases_of_the_jaws	1	93	11307	0.875	-0.133	0.149	3.73E-01	9.57E-01	???-?	NA	?|?|?|Diseases_of_the_jaws|?
rs13391356	ATG16L1	T/C	Diseases_of_the_larynx_and_vocal_cords	1	201	7247	1.032	0.032	0.102	7.55E-01	9.96E-01	???+?	NA	?|?|?|Diseases_of_the_larynx_and_vocal_cords|?
rs13391356	ATG16L1	T/C	Diseases_of_the_oral_soft_tissues	1	190	11557	0.896	-0.11	0.104	2.92E-01	9.37E-01	???-?	NA	?|?|?|Diseases_of_the_oral_soft_tissues|?
rs13391356	ATG16L1	T/C	Diseases_of_the_salivary_glands	1	24	11557	1.074	0.071	0.292	8.08E-01	9.97E-01	???+?	NA	?|?|?|Diseases_of_the_salivary_glands|?
rs13391356	ATG16L1	T/C	Diseases_of_white_blood_cells	1	339	11007	0.919	-0.085	0.079	2.81E-01	9.36E-01	???-?	NA	?|?|?|Diseases_of_white_blood_cells|?
rs13391356	ATG16L1	T/C	Dislocation	1	245	11634	1.037	0.036	0.092	6.94E-01	9.92E-01	???+?	NA	?|?|?|Dislocation|?
rs13391356	ATG16L1	T/C	Disorders_of_acoustic_nerve	1	190	9763	1.031	0.03	0.105	7.72E-01	9.97E-01	???+?	NA	?|?|?|Disorders_of_acoustic_nerve|?
rs13391356	ATG16L1	T/C	Disorders_of_adrenal_glands	1	106	11063	1.101	0.096	0.139	4.89E-01	9.72E-01	???+?	NA	?|?|?|Disorders_of_adrenal_glands|?
rs13391356	ATG16L1	T/C	Disorders_of_binocular_eye_movements	1	595	10847	1.117	0.111	0.06	6.55E-02	7.61E-01	???+?	NA	?|?|?|Disorders_of_binocular_eye_movements|?
rs13391356	ATG16L1	T/C	Disorders_of_carbohydrate_transport_&_metabolism	1	34	11740	0.792	-0.233	0.249	3.49E-01	9.54E-01	???-?	NA	?|?|?|Disorders_of_carbohydrate_transport_&_metabolism|?
rs13391356	ATG16L1	T/C	Disorders_of_cervical_region	1	41	11744	1.196	0.179	0.223	4.23E-01	9.64E-01	???+?	NA	?|?|?|Disorders_of_cervical_region|?
rs13391356	ATG16L1	T/C	Disorders_of_fluid.electrolyte.and_acid_base_balance	1	393	11021	0.974	-0.026	0.073	7.17E-01	9.93E-01	???-?	NA	?|?|?|Disorders_of_fluid.electrolyte.and_acid-base_balance|?
rs13391356	ATG16L1	T/C	Disorders_of_function_of_stomach	1	203	9068	0.997	-0.003	0.101	9.75E-01	1.00E+00	???-?	NA	?|?|?|Disorders_of_function_of_stomach|?
rs13391356	ATG16L1	T/C	Disorders_of_lacrimal_system	1	126	10847	0.96	-0.04	0.128	7.53E-01	9.96E-01	???-?	NA	?|?|?|Disorders_of_lacrimal_system|?
rs13391356	ATG16L1	T/C	Disorders_of_lipoid_metabolism	1	185	11773	1.125	0.118	0.106	2.66E-01	9.32E-01	???+?	NA	?|?|?|Disorders_of_lipoid_metabolism|?
rs13391356	ATG16L1	T/C	Disorders_of_liver	1	200	11547	1.069	0.067	0.102	5.08E-01	9.76E-01	???+?	NA	?|?|?|Disorders_of_liver|?
rs13391356	ATG16L1	T/C	Disorders_of_menstruation	1	172	11658	1.009	0.009	0.114	9.39E-01	1.00E+00	???+?	NA	?|?|?|Disorders_of_menstruation|?
rs13391356	ATG16L1	T/C	Disorders_of_mineral_metabolism	1	99	11836	1	0	0.144	9.99E-01	1.00E+00	???+?	NA	?|?|?|Disorders_of_mineral_metabolism|?
rs13391356	ATG16L1	T/C	Disorders_of_muscle.ligament.and_fascia	1	65	11141	1.453	0.374	0.178	3.60E-02	6.74E-01	???+?	NA	?|?|?|Disorders_of_muscle.ligament.and_fascia|?
rs13391356	ATG16L1	T/C	Disorders_of_optic_nerve_and_visual_pathways	1	131	10847	1.177	0.163	0.125	1.93E-01	8.96E-01	???+?	NA	?|?|?|Disorders_of_optic_nerve_and_visual_pathways|?
rs13391356	ATG16L1	T/C	Disorders_of_other_cranial_nerves	1	50	11671	1.312	0.271	0.203	1.81E-01	8.88E-01	???+?	NA	?|?|?|Disorders_of_other_cranial_nerves|?
rs13391356	ATG16L1	T/C	Disorders_of_parathyroid_gland	1	23	11063	0.764	-0.269	0.303	3.75E-01	9.57E-01	???-?	NA	?|?|?|Disorders_of_parathyroid_gland|?
rs13391356	ATG16L1	T/C	Disorders_of_penis	1	199	11127	0.93	-0.073	0.105	4.89E-01	9.72E-01	???-?	NA	?|?|?|Disorders_of_penis|?
rs13391356	ATG16L1	T/C	Disorders_of_refraction_and_accommodation	1	487	11237	1.013	0.013	0.066	8.49E-01	1.00E+00	???+?	NA	?|?|?|Disorders_of_refraction_and_accommodation|?
rs13391356	ATG16L1	T/C	Disorders_of_synovium.tendon.and_bursa	1	275	11141	1.055	0.054	0.087	5.37E-01	9.77E-01	???+?	NA	?|?|?|Disorders_of_synovium.tendon.and_bursa|?
rs13391356	ATG16L1	T/C	Disorders_of_the_autonomic_nervous_system	1	141	10268	1.055	0.054	0.123	6.64E-01	9.90E-01	???+?	NA	?|?|?|Disorders_of_the_autonomic_nervous_system|?
rs13391356	ATG16L1	T/C	Disorders_of_the_globe	1	38	11789	0.961	-0.04	0.232	8.63E-01	1.00E+00	???-?	NA	?|?|?|Disorders_of_the_globe|?
rs13391356	ATG16L1	T/C	Disorders_of_the_pituitary_gland_and_its_hypothalamic_control	1	197	11063	1.094	0.09	0.103	3.85E-01	9.60E-01	???+?	NA	?|?|?|Disorders_of_the_pituitary_gland_and_its_hypothalamic_control|?
rs13391356	ATG16L1	T/C	Disorders_of_tooth_development	1	49	11307	1.119	0.113	0.205	5.81E-01	9.83E-01	???+?	NA	?|?|?|Disorders_of_tooth_development|?
rs13391356	ATG16L1	T/C	Disorders_resulting_from_impaired_renal_function	1	20	11410	0.612	-0.49	0.336	1.45E-01	8.57E-01	???-?	NA	?|?|?|Disorders_resulting_from_impaired_renal_function|?
rs13391356	ATG16L1	T/C	Disturbance_of_skin_sensation	1	31	11340	0.938	-0.064	0.26	8.04E-01	9.97E-01	???-?	NA	?|?|?|Disturbance_of_skin_sensation|?
rs13391356	ATG16L1	T/C	Disturbances_in_tooth_eruption	1	35	11307	1.262	0.232	0.243	3.39E-01	9.52E-01	???+?	NA	?|?|?|Disturbances_in_tooth_eruption|?
rs13391356	ATG16L1	T/C	Disturbances_of_amino_acid_transport	1	26	11796	0.826	-0.191	0.287	5.05E-01	9.75E-01	???-?	NA	?|?|?|Disturbances_of_amino-acid_transport|?
rs13391356	ATG16L1	T/C	diverticulitis	1	1327	111010	0.976	-0.024	0.039	5.37E-01	9.77E-01	?-???	NA	?|Diverticular_disease/diverticulitis|?|?|?
rs13391356	ATG16L1	T/C	dog_allergy	1	12691	113775	0.987	-0.013	0.013	3.16E-01	9.45E-01	-????	NA	dog_allergy|?|?|?|?
rs13391356	ATG16L1	T/C	dog_allergy_clean	1	12586	71790	0.989	-0.011	0.014	4.35E-01	9.65E-01	-????	NA	dog_allergy_clean|?|?|?|?
rs13391356	ATG16L1	T/C	drug_allergy	2	9727	36428	0.952	-0.049	0.017	4.36E-03	3.20E-01	-??-?	0	drug_allergy|?|?|Personal_history_of_allergy_to_medicinal_agents|?
rs13391356	ATG16L1	T/C	Drug_resistant_infection	1	24	11306	0.774	-0.256	0.296	3.86E-01	9.60E-01	???-?	NA	?|?|?|Drug-resistant_infection|?
rs13391356	ATG16L1	T/C	Duodenitis	1	98	9068	0.704	-0.351	0.148	1.79E-02	5.57E-01	???-?	NA	?|?|?|Duodenitis|?
rs13391356	ATG16L1	T/C	dupuytrens_contracture	1	1240	84301	1.01	0.01	0.041	8.07E-01	9.97E-01	+????	NA	iqb.dupuytrens_contracture|?|?|?|?
rs13391356	ATG16L1	T/C	dust_mites_allergy	1	24890	112173	0.99	-0.01	0.01	3.32E-01	9.50E-01	-????	NA	dust_mites_allergy|?|?|?|?
rs13391356	ATG16L1	T/C	dust_mites_allergy_clean	1	24725	50740	0.994	-0.006	0.011	6.10E-01	9.85E-01	-????	NA	dust_mites_allergy_clean|?|?|?|?
rs13391356	ATG16L1	T/C	dust_mites_allergy_meta	1	24725	59012	0.996	-0.004	0.011	7.16E-01	9.93E-01	-????	NA	dust_mites_allergy_meta|?|?|?|?
rs13391356	ATG16L1	T/C	dyslexia	1	4570	126194	1.029	0.029	0.021	1.79E-01	8.86E-01	+????	NA	dyslexia|?|?|?|?
rs13391356	ATG16L1	T/C	Dysmenorrhea	1	42	11658	1.573	0.453	0.228	4.71E-02	7.16E-01	???+?	NA	?|?|?|Dysmenorrhea|?
rs13391356	ATG16L1	T/C	Dyspepsia_and_disorders_of_function_of_stomach	1	47	9068	1.02	0.02	0.208	9.25E-01	1.00E+00	???+?	NA	?|?|?|Dyspepsia_and_disorders_of_function_of_stomach|?
rs13391356	ATG16L1	T/C	Dysphagia	1	272	9068	0.96	-0.04	0.088	6.45E-01	9.88E-01	???-?	NA	?|?|?|Dysphagia|?
rs13391356	ATG16L1	T/C	Dysuria	1	162	10532	0.932	-0.071	0.114	5.35E-01	9.77E-01	???-?	NA	?|?|?|Dysuria|?
rs13391356	ATG16L1	T/C	eating_disorder	2	4144	216409	1.039	0.038	0.022	8.95E-02	8.04E-01	+??+?	0	eating_disorder|?|?|Eating_disorder|?
rs13391356	ATG16L1	T/C	eczema	2	34759	327636	0.977	-0.023	0.008	4.43E-03	3.21E-01	--???	77.36	eczema|Eczema|?|?|?
rs13391356	ATG16L1	T/C	Effects_of_radiation_NOS	1	48	11875	1.229	0.206	0.207	3.20E-01	9.47E-01	???+?	NA	?|?|?|Effects_of_radiation_NOS|?
rs13391356	ATG16L1	T/C	eggs_allergy	1	1876	115137	0.978	-0.023	0.033	4.96E-01	9.72E-01	-????	NA	eggs_allergy|?|?|?|?
rs13391356	ATG16L1	T/C	eggs_allergy_clean	1	1856	82195	0.988	-0.013	0.033	7.07E-01	9.92E-01	-????	NA	eggs_allergy_clean|?|?|?|?
rs13391356	ATG16L1	T/C	Electrolyte_imbalance	1	119	11021	1.06	0.059	0.131	6.55E-01	9.89E-01	???+?	NA	?|?|?|Electrolyte_imbalance|?
rs13391356	ATG16L1	T/C	Elevated_levels_of_transaminase_or_lactic_acid_dehydrogenase	1	29	11547	0.869	-0.141	0.268	6.00E-01	9.84E-01	???-?	NA	?|?|?|Elevated_levels_of_transaminase_or_lactic_acid_dehydrogenase|?
rs13391356	ATG16L1	T/C	elevated_liver_test	1	10987	234383	0.997	-0.003	0.014	8.16E-01	9.97E-01	-????	NA	elevated_liver_test|?|?|?|?
rs13391356	ATG16L1	T/C	emphysema	1	688	84730	1.103	0.098	0.055	7.51E-02	7.82E-01	+????	NA	emphysema|?|?|?|?
rs13391356	ATG16L1	T/C	Empyema_and_pneumothorax	1	27	11416	0.947	-0.054	0.276	8.44E-01	1.00E+00	???-?	NA	?|?|?|Empyema_and_pneumothorax|?
rs13391356	ATG16L1	T/C	Encounter_for_long_term_use_of_anticoagulants/antithrombotics	1	39	11688	1.112	0.106	0.228	6.42E-01	9.87E-01	???+?	NA	?|?|?|Encounter_for_long-term_use_of_anticoagulants/antithrombotics|?
rs13391356	ATG16L1	T/C	Encounter_for_long_term_use_of_aspirin	1	28	11688	1.133	0.125	0.268	6.41E-01	9.87E-01	???+?	NA	?|?|?|Encounter_for_long-term_use_of_aspirin|?
rs13391356	ATG16L1	T/C	end_stage_renal_disease	1	21	11410	0.892	-0.114	0.312	7.14E-01	9.93E-01	???-?	NA	?|?|?|End_stage_renal_disease|?
rs13391356	ATG16L1	T/C	Endocrine_and_metabolic_disturbances_of_fetus_and_newborn	1	44	11086	1.239	0.214	0.219	3.29E-01	9.50E-01	???+?	NA	?|?|?|Endocrine_and_metabolic_disturbances_of_fetus_and_newborn|?
rs13391356	ATG16L1	T/C	endometriosis	2	13475	134867	1.013	0.013	0.013	3.29E-01	9.50E-01	+-???	43.76	endometriosis|Endometriosis|?|?|?
rs13391356	ATG16L1	T/C	Enthesopathy	1	126	11141	0.898	-0.107	0.129	4.06E-01	9.63E-01	???-?	NA	?|?|?|Enthesopathy|?
rs13391356	ATG16L1	T/C	Eosinophilia	1	88	11007	0.888	-0.119	0.152	4.34E-01	9.65E-01	???-?	NA	?|?|?|Eosinophilia|?
rs13391356	ATG16L1	T/C	Eosinophilic_esophagitis	1	113	9068	0.968	-0.033	0.135	8.09E-01	9.97E-01	???-?	NA	?|?|?|Eosinophilic_esophagitis|?
rs13391356	ATG16L1	T/C	epilepsy	3	3598	316720	0.992	-0.008	0.024	7.28E-01	9.95E-01	--?+?	0	epilepsy|Epilepsy|?|Epilepsy|?
rs13391356	ATG16L1	T/C	Epilepsy.recurrent_seizures.convulsions	1	735	10268	1.025	0.025	0.054	6.51E-01	9.89E-01	???+?	NA	?|?|?|Epilepsy.recurrent_seizures.convulsions|?
rs13391356	ATG16L1	T/C	Epiphora	1	68	10847	0.9	-0.106	0.173	5.42E-01	9.79E-01	???-?	NA	?|?|?|Epiphora|?
rs13391356	ATG16L1	T/C	Episodic_memory	1	29386	6022	0.98	-0.02	0.02	3.15E-01	9.45E-01	?-???	NA	?|Episodic_memory|?|?|?
rs13391356	ATG16L1	T/C	Epistaxis_or_throat_hemorrhage	1	101	7247	0.864	-0.147	0.144	3.08E-01	9.42E-01	???-?	NA	?|?|?|Epistaxis_or_throat_hemorrhage|?
rs13391356	ATG16L1	T/C	Erythematous_conditions	1	68	11212	1.005	0.005	0.174	9.76E-01	1.00E+00	???+?	NA	?|?|?|Erythematous_conditions|?
rs13391356	ATG16L1	T/C	Esophageal_atresia/tracheoesophageal_fistula	1	29	8089	0.676	-0.392	0.269	1.45E-01	8.57E-01	???-?	NA	?|?|?|Esophageal_atresia/tracheoesophageal_fistula|?
rs13391356	ATG16L1	T/C	Esophagitis.GERD_and_related_diseases	1	1744	9068	1.006	0.006	0.038	8.64E-01	1.00E+00	???+?	NA	?|?|?|Esophagitis.GERD_and_related_diseases|?
rs13391356	ATG16L1	T/C	essential_hypertension	1	151	11629	0.988	-0.012	0.117	9.16E-01	1.00E+00	???-?	NA	?|?|?|Essential_hypertension|?
rs13391356	ATG16L1	T/C	essential_tremor	1	594	307890	0.932	-0.07	0.058	2.28E-01	9.18E-01	-????	NA	essential_tremor|?|?|?|?
rs13391356	ATG16L1	T/C	Eustachian_tube_disorders	1	579	8553	0.964	-0.037	0.063	5.56E-01	9.81E-01	???-?	NA	?|?|?|Eustachian_tube_disorders|?
rs13391356	ATG16L1	T/C	Eustachian_tube_disorders	1	2895	8553	1.001	0.001	0.032	9.86E-01	1.00E+00	???+?	NA	?|?|?|Eustachian_tube_disorders|?
rs13391356	ATG16L1	T/C	ever_pregnant	1	87019	46269	0.998	-0.002	0.009	8.30E-01	9.99E-01	-????	NA	ever_pregnant|?|?|?|?
rs13391356	ATG16L1	T/C	Extrapyramidal_disease_and_abnormal_movement_disorders	1	59	10268	1.111	0.105	0.185	5.69E-01	9.81E-01	???+?	NA	?|?|?|Extrapyramidal_disease_and_abnormal_movement_disorders|?
rs13391356	ATG16L1	T/C	Facial_nerve_disorders	1	45	11671	1.345	0.297	0.214	1.67E-01	8.79E-01	???+?	NA	?|?|?|Facial_nerve_disorders|?
rs13391356	ATG16L1	T/C	Facial_pain	1	954	1048	1.014	0.014	0.064	8.30E-01	9.99E-01	?+???	NA	?|Facial_pain|?|?|?
rs13391356	ATG16L1	T/C	Failure_to_thrive	1	731	9587	0.96	-0.041	0.055	4.52E-01	9.69E-01	???-?	NA	?|?|?|Failure_to_thrive|?
rs13391356	ATG16L1	T/C	farsightedness	2	26055	72436	0.986	-0.014	0.011	2.24E-01	9.18E-01	-??+?	0	farsightedness|?|?|Hypermetropia|?
rs13391356	ATG16L1	T/C	Fed_up_feelings	1	45279	64960	1	0	0.009	9.84E-01	1.00E+00	?+???	NA	?|Fed_up_feelings|?|?|?
rs13391356	ATG16L1	T/C	female_any_pattern_clean	1	7643	15088	1.033	0.032	0.021	1.29E-01	8.45E-01	+????	NA	female_any_pattern_clean|?|?|?|?
rs13391356	ATG16L1	T/C	female_hair_loss	1	21301	34250	0.997	-0.003	0.013	8.37E-01	1.00E+00	-????	NA	female_hair_loss|?|?|?|?
rs13391356	ATG16L1	T/C	female_infertility	1	2882	38803	1.02	0.02	0.027	4.67E-01	9.71E-01	+????	NA	infertility_female|?|?|?|?
rs13391356	ATG16L1	T/C	female_infertility	1	12269	45334	1.006	0.005	0.015	7.08E-01	9.92E-01	+????	NA	female_infertility|?|?|?|?
rs13391356	ATG16L1	T/C	female_infertility_iqb	1	3060	27830	0.971	-0.03	0.027	2.70E-01	9.34E-01	-????	NA	female_infertility_iqb|?|?|?|?
rs13391356	ATG16L1	T/C	female_male_pattern	1	3240	13814	1.023	0.023	0.029	4.32E-01	9.65E-01	+????	NA	female_male_pattern|?|?|?|?
rs13391356	ATG16L1	T/C	female_pattern	1	2212	13875	1.061	0.059	0.034	8.25E-02	7.93E-01	+????	NA	female_pattern|?|?|?|?
rs13391356	ATG16L1	T/C	female_pattern_less_strict	1	4440	15226	1.039	0.039	0.025	1.24E-01	8.39E-01	+????	NA	female_pattern_less_strict|?|?|?|?
rs13391356	ATG16L1	T/C	female_pattern_less_strict_60	1	3574	4449	1.022	0.021	0.038	5.78E-01	9.82E-01	+????	NA	female_pattern_less_strict_60|?|?|?|?
rs13391356	ATG16L1	T/C	female_pattern_less_strict_early	1	2501	7577	1.013	0.013	0.038	7.43E-01	9.96E-01	+????	NA	female_pattern_less_strict_early|?|?|?|?
rs13391356	ATG16L1	T/C	female_pattern_under45	1	949	8316	1.048	0.046	0.051	3.61E-01	9.55E-01	+????	NA	female_pattern_under45|?|?|?|?
rs13391356	ATG16L1	T/C	fertility_treatment_multiples	1	674	2226	1.129	0.122	0.064	5.71E-02	7.44E-01	+????	NA	fertility_treatment_multiples|?|?|?|?
rs13391356	ATG16L1	T/C	Fever_of_unknown_origin	1	937	10238	0.963	-0.038	0.049	4.47E-01	9.68E-01	???-?	NA	?|?|?|Fever_of_unknown_origin|?
rs13391356	ATG16L1	T/C	fibromyalgia	1	6571	131379	0.993	-0.007	0.018	6.86E-01	9.91E-01	-????	NA	fibromyalgia|?|?|?|?
rs13391356	ATG16L1	T/C	finasteride_cc	1	572	180	1.052	0.051	0.124	6.81E-01	9.91E-01	+????	NA	finasteride_cc|?|?|?|?
rs13391356	ATG16L1	T/C	fish_allergy	1	1400	115209	1.047	0.046	0.038	2.26E-01	9.18E-01	+????	NA	fish_allergy|?|?|?|?
rs13391356	ATG16L1	T/C	fish_allergy_clean	1	1354	82897	1.055	0.054	0.039	1.69E-01	8.82E-01	+????	NA	fish_allergy_clean|?|?|?|?
rs13391356	ATG16L1	T/C	Flat_foot	1	45	10532	0.899	-0.107	0.214	6.17E-01	9.86E-01	???-?	NA	?|?|?|Flat_foot|?
rs13391356	ATG16L1	T/C	food_allergy	2	6263	38554	1.003	0.003	0.02	8.70E-01	1.00E+00	-??+?	64.01	food_allergy|?|?|Allergic_reaction_to_food|?
rs13391356	ATG16L1	T/C	Fractur_of_unspecified_part_of_femur	1	65	10830	1.285	0.251	0.177	1.56E-01	8.71E-01	???+?	NA	?|?|?|Fractur_of_unspecified_part_of_femur|?
rs13391356	ATG16L1	T/C	fracture	1	37699	70195	0.986	-0.015	0.009	1.13E-01	8.27E-01	-????	NA	fracture|?|?|?|?
rs13391356	ATG16L1	T/C	Fracture_of_ankle_and_foot	1	210	10830	0.993	-0.007	0.099	9.40E-01	1.00E+00	???-?	NA	?|?|?|Fracture_of_ankle_and_foot|?
rs13391356	ATG16L1	T/C	Fracture_of_clavicle_or_scapula	1	70	10830	0.829	-0.187	0.171	2.74E-01	9.35E-01	???-?	NA	?|?|?|Fracture_of_clavicle_or_scapula|?
rs13391356	ATG16L1	T/C	Fracture_of_foot	1	111	10830	1.199	0.182	0.136	1.82E-01	8.89E-01	???+?	NA	?|?|?|Fracture_of_foot|?
rs13391356	ATG16L1	T/C	Fracture_of_hand_or_wrist	1	228	10830	0.93	-0.073	0.096	4.46E-01	9.68E-01	???-?	NA	?|?|?|Fracture_of_hand_or_wrist|?
rs13391356	ATG16L1	T/C	Fracture_of_humerus	1	142	10830	1.063	0.061	0.12	6.10E-01	9.85E-01	???+?	NA	?|?|?|Fracture_of_humerus|?
rs13391356	ATG16L1	T/C	Fracture_of_lower_limb	1	186	10830	1.198	0.181	0.105	8.54E-02	7.98E-01	???+?	NA	?|?|?|Fracture_of_lower_limb|?
rs13391356	ATG16L1	T/C	Fracture_of_radius_and_ulna	1	236	10830	1.048	0.047	0.093	6.18E-01	9.86E-01	???+?	NA	?|?|?|Fracture_of_radius_and_ulna|?
rs13391356	ATG16L1	T/C	Fracture_of_tibia_and_fibula	1	100	10830	1.123	0.116	0.143	4.18E-01	9.64E-01	???+?	NA	?|?|?|Fracture_of_tibia_and_fibula|?
rs13391356	ATG16L1	T/C	Fracture_of_unspecified_bones	1	132	10830	1.051	0.05	0.125	6.90E-01	9.91E-01	???+?	NA	?|?|?|Fracture_of_unspecified_bones|?
rs13391356	ATG16L1	T/C	Fracture_of_upper_limb	1	426	10830	0.994	-0.006	0.07	9.32E-01	1.00E+00	???-?	NA	?|?|?|Fracture_of_upper_limb|?
rs13391356	ATG16L1	T/C	Frequency_of_urination_and_polyuria	1	107	10532	0.788	-0.238	0.14	8.93E-02	8.04E-01	???-?	NA	?|?|?|Frequency_of_urination_and_polyuria|?
rs13391356	ATG16L1	T/C	Functional_digestive_disorders	1	1265	8449	0.972	-0.028	0.043	5.16E-01	9.76E-01	???-?	NA	?|?|?|Functional_digestive_disorders|?
rs13391356	ATG16L1	T/C	Functional_disorders_of_bladder	1	56	11231	0.74	-0.301	0.194	1.21E-01	8.38E-01	???-?	NA	?|?|?|Functional_disorders_of_bladder|?
rs13391356	ATG16L1	T/C	gall_bladder_removal	1	6902	78453	0.99	-0.01	0.018	5.94E-01	9.83E-01	-????	NA	gall_bladder_removal|?|?|?|?
rs13391356	ATG16L1	T/C	gallstones	3	15257	242648	1.024	0.024	0.012	5.68E-02	7.44E-01	++?+?	0	iqb.gallstones|Gall_stones|?|Cholelithiasis_and_cholecystitis|?
rs13391356	ATG16L1	T/C	gallstones_or_gall_bladder_removal	1	16324	148626	1.014	0.014	0.012	2.55E-01	9.28E-01	+????	NA	gallstones_or_gall_bladder_removal|?|?|?|?
rs13391356	ATG16L1	T/C	gastrectomy	1	295	85103	1.006	0.006	0.083	9.47E-01	1.00E+00	+????	NA	gastrectomy|?|?|?|?
rs13391356	ATG16L1	T/C	gastric_bypass_surgery	1	643	84764	0.965	-0.035	0.056	5.29E-01	9.77E-01	-????	NA	gastric_bypass_surgery|?|?|?|?
rs13391356	ATG16L1	T/C	Gastric_ulcer	1	25	9068	1.036	0.036	0.285	9.01E-01	1.00E+00	???+?	NA	?|?|?|Gastric_ulcer|?
rs13391356	ATG16L1	T/C	Gastritis_and_duodenitis	1	460	9068	0.825	-0.192	0.069	5.33E-03	3.52E-01	???-?	NA	?|?|?|Gastritis_and_duodenitis|?
rs13391356	ATG16L1	T/C	Gastritis_and_duodenitis.NOS	1	188	9068	0.906	-0.099	0.106	3.48E-01	9.54E-01	???-?	NA	?|?|?|Gastritis_and_duodenitis.NOS|?
rs13391356	ATG16L1	T/C	Gastrointestinal_complications	1	31	11437	1.204	0.186	0.258	4.72E-01	9.71E-01	???+?	NA	?|?|?|Gastrointestinal_complications|?
rs13391356	ATG16L1	T/C	Gastrointestinal_hemorrhage	1	258	9846	0.991	-0.009	0.09	9.16E-01	1.00E+00	???-?	NA	?|?|?|Gastrointestinal_hemorrhage|?
rs13391356	ATG16L1	T/C	Gastroparesis	1	59	9068	0.974	-0.027	0.187	8.87E-01	1.00E+00	???-?	NA	?|?|?|Gastroparesis|?
rs13391356	ATG16L1	T/C	General_pain	1	1462	291	1.1	0.095	0.092	3.03E-01	9.40E-01	?+???	NA	?|General_pain|?|?|?
rs13391356	ATG16L1	T/C	Generalized_convulsive_epilepsy	1	240	10268	1.038	0.037	0.093	6.90E-01	9.91E-01	???+?	NA	?|?|?|Generalized_convulsive_epilepsy|?
rs13391356	ATG16L1	T/C	Genitourinary_congenital_anomalies	1	648	8089	0.868	-0.141	0.059	1.74E-02	5.52E-01	???-?	NA	?|?|?|Genitourinary_congenital_anomalies|?
rs13391356	ATG16L1	T/C	Genu_valgum_or_varum_(acquired)	1	24	10532	0.768	-0.264	0.295	3.69E-01	9.57E-01	???-?	NA	?|?|?|Genu_valgum_or_varum_(acquired)|?
rs13391356	ATG16L1	T/C	gerd	2	71999	194503	1.006	0.006	0.006	3.78E-01	9.57E-01	+??+?	0	gerd_broad|?|?|GERD|?
rs13391356	ATG16L1	T/C	gerd	1	18047	69338	1.004	0.004	0.012	7.15E-01	9.93E-01	+????	NA	gerd|?|?|?|?
rs13391356	ATG16L1	T/C	gest_diabetes	1	4087	78091	1.024	0.024	0.023	2.93E-01	9.37E-01	+????	NA	gest_diabetes|?|?|?|?
rs13391356	ATG16L1	T/C	gestational_diabetes	1	3488	46222	1.035	0.034	0.025	1.70E-01	8.82E-01	+????	NA	gestational_diabetes_loose_controls|?|?|?|?
rs13391356	ATG16L1	T/C	gestational_diabetes_pc	1	3488	155606	1.033	0.032	0.024	1.84E-01	8.92E-01	+????	NA	gestational_diabetes_pc|?|?|?|?
rs13391356	ATG16L1	T/C	gestational_diabetes_pregnancy	1	1696	11868	1.019	0.019	0.037	6.12E-01	9.86E-01	+????	NA	gestational_diabetes_pregnancy|?|?|?|?
rs13391356	ATG16L1	T/C	gestational_diabetes_pregnancy_loose_controls	1	1696	31570	1.035	0.034	0.035	3.33E-01	9.50E-01	+????	NA	gestational_diabetes_pregnancy_loose_controls|?|?|?|?
rs13391356	ATG16L1	T/C	gestational_diabetes_tight_controls	1	3488	11917	1.023	0.023	0.028	4.16E-01	9.63E-01	+????	NA	gestational_diabetes_tight_controls|?|?|?|?
rs13391356	ATG16L1	T/C	glasses_any	1	78124	115786	1.013	0.013	0.007	4.18E-02	7.01E-01	+????	NA	glasses_any|?|?|?|?
rs13391356	ATG16L1	T/C	glaucoma	3	3719	237534	1.035	0.034	0.024	1.46E-01	8.57E-01	++?+?	0	glaucoma|Glaucoma|?|Glaucoma|?
rs13391356	ATG16L1	T/C	gout	2	8064	237845	0.988	-0.012	0.017	4.67E-01	9.71E-01	--???	0	gout|Gout|?|?|?
rs13391356	ATG16L1	T/C	grasses_allergy	1	28406	111869	0.987	-0.013	0.009	1.69E-01	8.82E-01	-????	NA	grasses_allergy|?|?|?|?
rs13391356	ATG16L1	T/C	grasses_allergy_clean	1	28205	49511	0.986	-0.014	0.011	1.89E-01	8.94E-01	-????	NA	grasses_allergy_clean|?|?|?|?
rs13391356	ATG16L1	T/C	Guilty_feelings	1	30819	78759	1.007	0.007	0.01	4.39E-01	9.66E-01	?+???	NA	?|Guilty_feelings|?|?|?
rs13391356	ATG16L1	T/C	gxe_PD_all_concussion_lost_consciousness_before_PD	1	1075	5528	1.002	0.002	0.048	9.71E-01	1.00E+00	+????	NA	gxe_PD_all_concussion_lost_consciousness_before_PD|?|?|?|?
rs13391356	ATG16L1	T/C	gxe_PD_all_ever_tobacco_user	1	3037	4078	1.086	0.083	0.035	1.74E-02	5.52E-01	+????	NA	gxe_PD_all_ever_tobacco_user|?|?|?|?
rs13391356	ATG16L1	T/C	gxe_PD_all_pesticide_any	1	3532	3747	1.037	0.036	0.034	2.84E-01	9.37E-01	+????	NA	gxe_PD_all_pesticide_any|?|?|?|?
rs13391356	ATG16L1	T/C	hair_loss	1	57358	56110	0.996	-0.004	0.009	6.51E-01	9.89E-01	-????	NA	hair_loss|?|?|?|?
rs13391356	ATG16L1	T/C	Handedness	1	56944	6165	1.001	0.001	0.019	9.62E-01	1.00E+00	?+???	NA	?|Handedness|?|?|?
rs13391356	ATG16L1	T/C	hayfever	3	15758	131187	0.985	-0.015	0.013	2.21E-01	9.17E-01	--?+?	50.84	hayfever_meta|Hayfever_(Allergic_Rhinitis)|?|Allergic_rhinitis|?
rs13391356	ATG16L1	T/C	hayfever_all	1	8519	46260	0.994	-0.006	0.017	7.30E-01	9.95E-01	-????	NA	hayfever_all|?|?|?|?
rs13391356	ATG16L1	T/C	hbp_or_preeclampsia_pc	1	9628	149490	1.005	0.005	0.015	7.39E-01	9.96E-01	+????	NA	hbp_or_preeclampsia_pc|?|?|?|?
rs13391356	ATG16L1	T/C	Headaches	1	9772	11854	1.014	0.014	0.019	4.63E-01	9.71E-01	?+???	NA	?|Headaches|?|?|?
rs13391356	ATG16L1	T/C	Headaches_(not_migraine)	1	943	111394	1.016	0.016	0.046	7.31E-01	9.95E-01	?+???	NA	?|Headaches_(not_migraine)|?|?|?
rs13391356	ATG16L1	T/C	healthy_old	1	15623	163656	0.998	-0.002	0.012	8.99E-01	1.00E+00	-????	NA	healthy_old|?|?|?|?
rs13391356	ATG16L1	T/C	hearing_loss	3	44634	162095	0.993	-0.007	0.008	3.66E-01	9.57E-01	+-?+?	62.89	hearing_loss|Hearing_difficulty|?|Hearing_loss|?
rs13391356	ATG16L1	T/C	heart_attack	2	4074	357169	0.995	-0.005	0.023	8.10E-01	9.97E-01	+-???	67.87	early_onset_heart_attack|Heart_attack|?|?|?
rs13391356	ATG16L1	T/C	heart_attack	1	5499	246683	0.991	-0.009	0.02	6.64E-01	9.90E-01	-????	NA	heart_attack|?|?|?|?
rs13391356	ATG16L1	T/C	heart_failure	2	1904	254697	1.037	0.036	0.033	2.71E-01	9.34E-01	+??+?	0	heart_failure|?|?|Heart_failure|?
rs13391356	ATG16L1	T/C	heart_metabolic_disease_60	1	79802	21883	0.996	-0.004	0.011	7.33E-01	9.95E-01	-????	NA	heart_metabolic_disease_60|?|?|?|?
rs13391356	ATG16L1	T/C	heart_metabolic_disease_70	1	37694	6586	0.991	-0.009	0.019	6.52E-01	9.89E-01	-????	NA	heart_metabolic_disease_70|?|?|?|?
rs13391356	ATG16L1	T/C	Heart_transplant/surgery	1	209	11331	0.99	-0.01	0.099	9.19E-01	1.00E+00	???-?	NA	?|?|?|Heart_transplant/surgery|?
rs13391356	ATG16L1	T/C	heart_valve_disorders	3	2063	157714	1.001	0.001	0.032	9.87E-01	1.00E+00	-+?-?	0	iqb.heart_valve_disease|Heart_valve_problem|?|Heart_valve_disorders|?
rs13391356	ATG16L1	T/C	heart_valve_surgery	1	403	85097	0.995	-0.005	0.071	9.41E-01	1.00E+00	-????	NA	heart_valve_surgery|?|?|?|?
rs13391356	ATG16L1	T/C	heartburn	1	19972	65938	1.021	0.021	0.012	6.75E-02	7.62E-01	+????	NA	heartburn|?|?|?|?
rs13391356	ATG16L1	T/C	Helicobacter_pylori	1	303	112034	0.935	-0.068	0.082	4.06E-01	9.63E-01	?-???	NA	?|Helicobacter_pylori|?|?|?
rs13391356	ATG16L1	T/C	Hemangioma_and_lymphangioma.any_site	1	140	11821	1.174	0.161	0.122	1.86E-01	8.92E-01	???+?	NA	?|?|?|Hemangioma_and_lymphangioma.any_site|?
rs13391356	ATG16L1	T/C	Hemangioma_of_skin_&_subcutaneous_tissue	1	72	11821	1.069	0.067	0.169	6.92E-01	9.91E-01	???+?	NA	?|?|?|Hemangioma_of_skin_&_subcutaneous_tissue|?
rs13391356	ATG16L1	T/C	Hematuria	1	93	11186	1.008	0.008	0.148	9.55E-01	1.00E+00	???+?	NA	?|?|?|Hematuria|?
rs13391356	ATG16L1	T/C	Hemiplegia	1	97	10268	1.285	0.25	0.145	8.42E-02	7.94E-01	???+?	NA	?|?|?|Hemiplegia|?
rs13391356	ATG16L1	T/C	hemiplegic_migraine	1	845	20184	1.025	0.025	0.051	6.24E-01	9.86E-01	+????	NA	hemiplegic_migraine|?|?|?|?
rs13391356	ATG16L1	T/C	hemochromatosis	1	346	86187	1.13	0.122	0.077	1.11E-01	8.27E-01	+????	NA	hemochromatosis|?|?|?|?
rs13391356	ATG16L1	T/C	Hemorrhage_during_pregnancy;_childbirth_and_postpartum	1	23	11367	1.611	0.477	0.308	1.22E-01	8.39E-01	???+?	NA	?|?|?|Hemorrhage_during_pregnancy;_childbirth_and_postpartum|?
rs13391356	ATG16L1	T/C	Hemorrhage_of_gastrointestinal_tract	1	26	9846	0.634	-0.456	0.29	1.17E-01	8.33E-01	???-?	NA	?|?|?|Hemorrhage_of_gastrointestinal_tract|?
rs13391356	ATG16L1	T/C	Hemorrhage_of_rectum_and_anus	1	84	9846	1	0	0.156	1.00E+00	1.00E+00	???-?	NA	?|?|?|Hemorrhage_of_rectum_and_anus|?
rs13391356	ATG16L1	T/C	Hemorrhagic_disorder_due_to_intrinsic_circulating_anticoagulants	1	22	11305	1.216	0.196	0.305	5.21E-01	9.76E-01	???+?	NA	?|?|?|Hemorrhagic_disorder_due_to_intrinsic_circulating_anticoagulants|?
rs13391356	ATG16L1	T/C	hemorrhoid_surgery	1	3060	82261	0.994	-0.006	0.027	8.13E-01	9.97E-01	-????	NA	hemorrhoid_surgery|?|?|?|?
rs13391356	ATG16L1	T/C	hemorrhoids	1	27883	58079	0.997	-0.003	0.011	7.58E-01	9.96E-01	-????	NA	hemorrhoids|?|?|?|?
rs13391356	ATG16L1	T/C	hepatitis	1	7005	239482	1.018	0.018	0.017	2.99E-01	9.40E-01	+????	NA	hepatitis|?|?|?|?
rs13391356	ATG16L1	T/C	hepatitis_a	1	2545	209897	1.037	0.037	0.028	1.96E-01	8.98E-01	+????	NA	hepatitis_a|?|?|?|?
rs13391356	ATG16L1	T/C	hepatitis_b	1	1524	211090	0.96	-0.041	0.037	2.59E-01	9.30E-01	-????	NA	hepatitis_b|?|?|?|?
rs13391356	ATG16L1	T/C	hepatitis_c	2	1393	220723	1.008	0.008	0.038	8.39E-01	1.00E+00	+??-?	39.8	hepatitis_c|?|?|Viral_hepatitis_C|?
rs13391356	ATG16L1	T/C	Hepatomegaly	1	37	11547	1.255	0.227	0.235	3.33E-01	9.50E-01	???+?	NA	?|?|?|Hepatomegaly|?
rs13391356	ATG16L1	T/C	Hereditary_hemolytic_anemias	1	78	11064	1.012	0.012	0.163	9.39E-01	1.00E+00	???+?	NA	?|?|?|Hereditary_hemolytic_anemias|?
rs13391356	ATG16L1	T/C	hernia	1	9069	77397	1.02	0.02	0.016	2.17E-01	9.14E-01	+????	NA	hernia|?|?|?|?
rs13391356	ATG16L1	T/C	hernia_repair	1	8468	76818	1.019	0.019	0.017	2.61E-01	9.31E-01	+????	NA	hernia_repair|?|?|?|?
rs13391356	ATG16L1	T/C	herpes_simplex	2	23980	70079	1.006	0.006	0.011	6.01E-01	9.84E-01	+??+?	0	cold_sores|?|?|Herpes_simplex|?
rs13391356	ATG16L1	T/C	hiatal_hernia	1	6259	80059	1.009	0.009	0.019	6.38E-01	9.87E-01	+????	NA	hiatal_hernia|?|?|?|?
rs13391356	ATG16L1	T/C	high_blood_pressure	4	99123	273796	0.984	-0.016	0.006	6.13E-03	3.74E-01	--?+-	68	high_blood_pressure|Hypertension|?|Hypertension|Hypertension
rs13391356	ATG16L1	T/C	high_cholesterol	3	101685	192720	0.99	-0.011	0.007	1.15E-01	8.29E-01	--?-?	0	high_cholesterol|High_cholesterol|?|Hypercholesterolemia|?
rs13391356	ATG16L1	T/C	Highly_irritable	1	6594	29583	1.036	0.035	0.019	7.29E-02	7.74E-01	?+???	NA	?|Highly_irritable|?|?|?
rs13391356	ATG16L1	T/C	Hip_pain	1	10069	2790	0.977	-0.024	0.03	4.35E-01	9.66E-01	?-???	NA	?|Hip_pain|?|?|?
rs13391356	ATG16L1	T/C	History_of_diseases_of_digestive_system	1	227	8449	1.114	0.108	0.095	2.58E-01	9.29E-01	???+?	NA	?|?|?|History_of_diseases_of_digestive_system|?
rs13391356	ATG16L1	T/C	Hodgkin's_disease	1	21	11833	1.056	0.054	0.315	8.63E-01	1.00E+00	???+?	NA	?|?|?|Hodgkin's_disease|?
rs13391356	ATG16L1	T/C	honeybee_allergy	1	3403	114969	0.989	-0.011	0.025	6.58E-01	9.90E-01	-????	NA	honeybee_allergy|?|?|?|?
rs13391356	ATG16L1	T/C	honeybee_allergy_clean	1	3338	79354	0.995	-0.005	0.025	8.35E-01	1.00E+00	-????	NA	honeybee_allergy_clean|?|?|?|?
rs13391356	ATG16L1	T/C	hormone_replacement_therapy	1	20832	20214	0.987	-0.013	0.014	3.82E-01	9.59E-01	-????	NA	hormone_replacement_therapy|?|?|?|?
rs13391356	ATG16L1	T/C	HX_of_diseases_of_blood_and_blood_forming_organs	1	44	11007	0.756	-0.28	0.217	1.98E-01	8.99E-01	???-?	NA	?|?|?|HX_of_diseases_of_blood_and_blood-forming_organs|?
rs13391356	ATG16L1	T/C	Hydrocele	1	122	11127	0.937	-0.065	0.131	6.22E-01	9.86E-01	???-?	NA	?|?|?|Hydrocele|?
rs13391356	ATG16L1	T/C	Hydronephrosis	1	93	11706	0.967	-0.034	0.149	8.20E-01	9.98E-01	???-?	NA	?|?|?|Hydronephrosis|?
rs13391356	ATG16L1	T/C	hyperandrogenism	1	1379	70532	1.005	0.005	0.039	8.89E-01	1.00E+00	+????	NA	hyperandrogenism|?|?|?|?
rs13391356	ATG16L1	T/C	hyperemesis_pc	1	787	158262	1.105	0.099	0.051	4.92E-02	7.25E-01	+????	NA	hyperemesis_pc|?|?|?|?
rs13391356	ATG16L1	T/C	hyperglycemia	1	13221	232990	1.011	0.011	0.013	3.87E-01	9.60E-01	+????	NA	hyperglycemia|?|?|?|?
rs13391356	ATG16L1	T/C	hyperlipidemia	1	120	11773	1.044	0.043	0.131	7.41E-01	9.96E-01	???+?	NA	?|?|?|Hyperlipidemia|?
rs13391356	ATG16L1	T/C	Hypertensive_chronic_kidney_disease	1	44	11629	0.77	-0.261	0.217	2.29E-01	9.19E-01	???-?	NA	?|?|?|Hypertensive_chronic_kidney_disease|?
rs13391356	ATG16L1	T/C	hypertensive_heart_and/or_renal_disease	1	46	11629	0.82	-0.199	0.211	3.46E-01	9.53E-01	???-?	NA	?|?|?|Hypertensive_heart_and/or_renal_disease|?
rs13391356	ATG16L1	T/C	hyperthyroidism	2	2972	195739	0.976	-0.024	0.026	3.54E-01	9.55E-01	--???	47.98	hyperthyroidism|Hyperthyroidism|?|?|?
rs13391356	ATG16L1	T/C	hypoglycemia	1	51	10715	0.872	-0.137	0.201	4.96E-01	9.72E-01	???-?	NA	?|?|?|Hypoglycemia|?
rs13391356	ATG16L1	T/C	Hypopotassemia	1	28	11021	0.634	-0.456	0.277	9.99E-02	8.10E-01	???-?	NA	?|?|?|Hypopotassemia|?
rs13391356	ATG16L1	T/C	Hyposmolality_and/or_hyponatremia	1	28	11021	1.492	0.4	0.274	1.45E-01	8.57E-01	???+?	NA	?|?|?|Hyposmolality_and/or_hyponatremia|?
rs13391356	ATG16L1	T/C	Hypotension	1	45	11479	1.312	0.272	0.214	2.05E-01	9.03E-01	???+?	NA	?|?|?|Hypotension|?
rs13391356	ATG16L1	T/C	hypothyroidism	3	23155	234398	0.993	-0.007	0.01	5.13E-01	9.76E-01	--?-?	0	hypothyroidism|Hypothyroidism|?|Hypothyroidism|?
rs13391356	ATG16L1	T/C	Hypoventilation	1	56	10725	0.905	-0.1	0.192	6.04E-01	9.84E-01	???-?	NA	?|?|?|Hypoventilation|?
rs13391356	ATG16L1	T/C	Hypovolemia	1	177	11021	0.915	-0.088	0.108	4.15E-01	9.63E-01	???-?	NA	?|?|?|Hypovolemia|?
rs13391356	ATG16L1	T/C	hysterectomy	1	17994	64951	1	0	0.013	9.81E-01	1.00E+00	-????	NA	hysterectomy|?|?|?|?
rs13391356	ATG16L1	T/C	Iatrogenic_endocrine_disorders	1	31	11063	1.686	0.522	0.265	4.85E-02	7.24E-01	???+?	NA	?|?|?|Iatrogenic_endocrine_disorders|?
rs13391356	ATG16L1	T/C	ibd	3	18944	276470	0.892	-0.114	0.013	6.83E-20	1.12E-16	-??--	86.54	crohns_or_ulcerative_colitis|?|?|Inflammatory_bowel_disease|Inflammatory_bowel_disease
rs13391356	ATG16L1	T/C	ibuprofen_any_serious_gi_problems	1	944	48001	0.94	-0.062	0.047	1.83E-01	8.91E-01	-????	NA	ibuprofen_any_serious_gi_problems|?|?|?|?
rs13391356	ATG16L1	T/C	ibuprofen_any_serious_gi_problems_or_pain	1	4976	43978	0.998	-0.002	0.021	9.24E-01	1.00E+00	-????	NA	ibuprofen_any_serious_gi_problems_or_pain|?|?|?|?
rs13391356	ATG16L1	T/C	ibuprofen_bleeding	1	248	48697	1.001	0.001	0.09	9.88E-01	1.00E+00	+????	NA	ibuprofen_bleeding|?|?|?|?
rs13391356	ATG16L1	T/C	ibuprofen_gi_bleeding	1	556	48389	0.88	-0.127	0.061	3.56E-02	6.70E-01	-????	NA	ibuprofen_gi_bleeding|?|?|?|?
rs13391356	ATG16L1	T/C	ibuprofen_kidney	1	395	48550	0.893	-0.113	0.072	1.17E-01	8.33E-01	-????	NA	ibuprofen_kidney|?|?|?|?
rs13391356	ATG16L1	T/C	ibuprofen_liver	1	336	48609	0.949	-0.052	0.078	5.00E-01	9.72E-01	-????	NA	ibuprofen_liver|?|?|?|?
rs13391356	ATG16L1	T/C	ibuprofen_stomach	1	12485	42201	0.981	-0.019	0.015	2.01E-01	9.02E-01	-????	NA	ibuprofen_stomach|?|?|?|?
rs13391356	ATG16L1	T/C	ibuprofen_ulcer	1	519	48423	0.995	-0.005	0.063	9.40E-01	1.00E+00	-????	NA	ibuprofen_ulcer|?|?|?|?
rs13391356	ATG16L1	T/C	Ill_defined_descriptions_and_complications_of_heart_disease	1	289	11331	1.032	0.032	0.085	7.06E-01	9.92E-01	???+?	NA	?|?|?|Ill-defined_descriptions_and_complications_of_heart_disease|?
rs13391356	ATG16L1	T/C	Immune_disorders	1	374	11313	1.043	0.042	0.075	5.76E-01	9.82E-01	???+?	NA	?|?|?|Immune_disorders|?
rs13391356	ATG16L1	T/C	Immunity_deficiency	1	230	11313	1.142	0.133	0.095	1.63E-01	8.76E-01	???+?	NA	?|?|?|Immunity_deficiency|?
rs13391356	ATG16L1	T/C	Impacted_cerumen	1	277	10814	0.986	-0.014	0.087	8.68E-01	1.00E+00	???-?	NA	?|?|?|Impacted_cerumen|?
rs13391356	ATG16L1	T/C	Impetigo	1	108	10716	0.761	-0.273	0.14	5.05E-02	7.32E-01	???-?	NA	?|?|?|Impetigo|?
rs13391356	ATG16L1	T/C	Infantile_cerebral_palsy	1	237	10268	0.941	-0.061	0.093	5.15E-01	9.76E-01	???-?	NA	?|?|?|Infantile_cerebral_palsy|?
rs13391356	ATG16L1	T/C	Infection_of_the_eye	1	815	10437	0.953	-0.048	0.053	3.60E-01	9.55E-01	???-?	NA	?|?|?|Infection_of_the_eye|?
rs13391356	ATG16L1	T/C	Infection/inflammation_of_internal_prosthetic_device.implant_or_graft	1	71	11697	1.008	0.008	0.169	9.61E-01	1.00E+00	???+?	NA	?|?|?|Infection/inflammation_of_internal_prosthetic_device.implant_or_graft|?
rs13391356	ATG16L1	T/C	Infections_involving_bone	1	44	11570	0.891	-0.115	0.217	5.95E-01	9.83E-01	???-?	NA	?|?|?|Infections_involving_bone|?
rs13391356	ATG16L1	T/C	Infections_of_kidney	1	98	11186	0.712	-0.34	0.147	2.12E-02	5.91E-01	???-?	NA	?|?|?|Infections_of_kidney|?
rs13391356	ATG16L1	T/C	infertility	1	3872	55045	0.991	-0.009	0.024	7.03E-01	9.92E-01	-????	NA	iqb.infertility|?|?|?|?
rs13391356	ATG16L1	T/C	infertility_male	1	789	46516	1.043	0.042	0.051	4.12E-01	9.63E-01	+????	NA	infertility_male|?|?|?|?
rs13391356	ATG16L1	T/C	Infestation	1	51	11390	0.832	-0.184	0.201	3.60E-01	9.55E-01	???-?	NA	?|?|?|Infestation|?
rs13391356	ATG16L1	T/C	Inflammation_of_eyelids	1	59	10437	1.036	0.036	0.186	8.49E-01	1.00E+00	???+?	NA	?|?|?|Inflammation_of_eyelids|?
rs13391356	ATG16L1	T/C	Inflammation_of_the_eye	1	223	10437	1.121	0.114	0.097	2.36E-01	9.22E-01	???+?	NA	?|?|?|Inflammation_of_the_eye|?
rs13391356	ATG16L1	T/C	Inflammatory_disease_of_cervix.vagina.and_vulva	1	129	11855	0.879	-0.129	0.128	3.11E-01	9.42E-01	???-?	NA	?|?|?|Inflammatory_disease_of_cervix.vagina.and_vulva|?
rs13391356	ATG16L1	T/C	Inflammatory_diseases_of_female_pelvic_organs	1	134	11855	0.862	-0.149	0.126	2.37E-01	9.22E-01	???-?	NA	?|?|?|Inflammatory_diseases_of_female_pelvic_organs|?
rs13391356	ATG16L1	T/C	Inflammatory_diseases_of_prostate	1	31	11968	0.81	-0.211	0.26	4.17E-01	9.63E-01	???-?	NA	?|?|?|Inflammatory_diseases_of_prostate|?
rs13391356	ATG16L1	T/C	Inflammatory_spondylopathies	1	89	11570	1.095	0.091	0.152	5.52E-01	9.81E-01	???+?	NA	?|?|?|Inflammatory_spondylopathies|?
rs13391356	ATG16L1	T/C	Influenza	1	45	9981	0.849	-0.163	0.213	4.44E-01	9.68E-01	???-?	NA	?|?|?|Influenza|?
rs13391356	ATG16L1	T/C	Inguinal_hernia	1	478	11292	0.982	-0.019	0.068	7.83E-01	9.97E-01	???-?	NA	?|?|?|Inguinal_hernia|?
rs13391356	ATG16L1	T/C	insect_allergy	1	6991	114503	0.989	-0.011	0.018	5.13E-01	9.76E-01	-????	NA	insect_allergy|?|?|?|?
rs13391356	ATG16L1	T/C	Insect_bite	1	68	11638	1.003	0.003	0.174	9.85E-01	1.00E+00	???+?	NA	?|?|?|Insect_bite|?
rs13391356	ATG16L1	T/C	insomnia	2	69632	194436	0.998	-0.002	0.006	7.53E-01	9.96E-01	-??+?	0	insomnia|?|?|Insomnia|?
rs13391356	ATG16L1	T/C	insulin_user	2	1673	98294	1.048	0.047	0.035	1.79E-01	8.86E-01	+??+?	0	iqb.insulin_user|?|?|Insulin_pump_user|?
rs13391356	ATG16L1	T/C	Internal_derangement_of_knee	1	109	11634	0.927	-0.076	0.139	5.82E-01	9.83E-01	???-?	NA	?|?|?|Internal_derangement_of_knee|?
rs13391356	ATG16L1	T/C	Intestinal_infection	1	210	11288	0.923	-0.08	0.1	4.24E-01	9.64E-01	???-?	NA	?|?|?|Intestinal_infection|?
rs13391356	ATG16L1	T/C	Intestinal_infection_due_to_C._difficile	1	26	11288	0.733	-0.31	0.288	2.81E-01	9.36E-01	???-?	NA	?|?|?|Intestinal_infection_due_to_C._difficile|?
rs13391356	ATG16L1	T/C	Intestinal_malabsorption	1	239	8449	1.008	0.008	0.094	9.31E-01	1.00E+00	???+?	NA	?|?|?|Intestinal_malabsorption|?
rs13391356	ATG16L1	T/C	Intestinal_obstruction_without_mention_of_hernia	1	79	8449	0.865	-0.145	0.161	3.66E-01	9.57E-01	???-?	NA	?|?|?|Intestinal_obstruction_without_mention_of_hernia|?
rs13391356	ATG16L1	T/C	intestinal_polyps	1	1785	84121	0.977	-0.023	0.034	4.98E-01	9.72E-01	-????	NA	intestinal_polyps|?|?|?|?
rs13391356	ATG16L1	T/C	iqb.acid_reflux_meds	1	22770	62279	1.002	0.002	0.011	8.25E-01	9.98E-01	+????	NA	iqb.acid_reflux_meds|?|?|?|?
rs13391356	ATG16L1	T/C	iqb.adenomatous_polyps	1	10141	44960	1.006	0.006	0.017	7.18E-01	9.94E-01	+????	NA	iqb.adenomatous_polyps|?|?|?|?
rs13391356	ATG16L1	T/C	iqb.allergic_to_jewelry	1	22204	53699	0.976	-0.024	0.013	5.65E-02	7.43E-01	-????	NA	iqb.allergic_to_jewelry|?|?|?|?
rs13391356	ATG16L1	T/C	iqb.alzheimers_fh	1	20973	50546	1	0	0.012	9.95E-01	1.00E+00	-????	NA	iqb.alzheimers_fh|?|?|?|?
rs13391356	ATG16L1	T/C	iqb.ankle_sprain	1	57934	25766	1.024	0.024	0.011	2.70E-02	6.22E-01	+????	NA	iqb.ankle_sprain|?|?|?|?
rs13391356	ATG16L1	T/C	iqb.antiinflammatory_meds	1	22273	63262	0.996	-0.004	0.011	7.42E-01	9.96E-01	-????	NA	iqb.antiinflammatory_meds|?|?|?|?
rs13391356	ATG16L1	T/C	iqb.any_biological_children	1	47691	29138	0.988	-0.012	0.012	3.36E-01	9.51E-01	-????	NA	iqb.any_biological_children|?|?|?|?
rs13391356	ATG16L1	T/C	iqb.aortic_aneurysm	1	320	42145	0.953	-0.049	0.08	5.45E-01	9.80E-01	-????	NA	iqb.aortic_aneurysm|?|?|?|?
rs13391356	ATG16L1	T/C	iqb.appendicitis	1	10847	76362	0.998	-0.002	0.015	8.77E-01	1.00E+00	-????	NA	iqb.appendicitis|?|?|?|?
rs13391356	ATG16L1	T/C	iqb.arthritis_any	1	30146	47962	1.025	0.025	0.012	3.50E-02	6.67E-01	+????	NA	iqb.arthritis_any|?|?|?|?
rs13391356	ATG16L1	T/C	iqb.atypical_breast_hyperplasia	1	340	9317	1.046	0.045	0.079	5.68E-01	9.81E-01	+????	NA	iqb.atypical_breast_hyperplasia|?|?|?|?
rs13391356	ATG16L1	T/C	iqb.autism_fh	1	4815	83182	1.017	0.017	0.021	4.31E-01	9.65E-01	+????	NA	iqb.autism_fh|?|?|?|?
rs13391356	ATG16L1	T/C	iqb.avoid_exercise_faint	1	2935	40100	0.98	-0.02	0.027	4.55E-01	9.70E-01	-????	NA	iqb.avoid_exercise_faint|?|?|?|?
rs13391356	ATG16L1	T/C	iqb.blood_pressure_meds	1	23133	62970	1.007	0.007	0.012	5.40E-01	9.78E-01	+????	NA	iqb.blood_pressure_meds|?|?|?|?
rs13391356	ATG16L1	T/C	iqb.blood_sugar_meds	1	6711	80001	1.038	0.037	0.018	4.28E-02	7.03E-01	+????	NA	iqb.blood_sugar_meds|?|?|?|?
rs13391356	ATG16L1	T/C	iqb.bruise_easily	1	31860	50191	0.986	-0.014	0.011	2.21E-01	9.17E-01	-????	NA	iqb.bruise_easily|?|?|?|?
rs13391356	ATG16L1	T/C	iqb.caffeine_jittery	1	9775	29820	0.976	-0.024	0.017	1.51E-01	8.68E-01	-????	NA	iqb.caffeine_jittery|?|?|?|?
rs13391356	ATG16L1	T/C	iqb.carpal_tunnel	1	11996	74381	1.017	0.017	0.014	2.37E-01	9.22E-01	+????	NA	iqb.carpal_tunnel|?|?|?|?
rs13391356	ATG16L1	T/C	iqb.chemo_ever	1	4235	129862	1.022	0.022	0.022	3.32E-01	9.50E-01	+????	NA	iqb.chemo_ever|?|?|?|?
rs13391356	ATG16L1	T/C	iqb.chest_pain_exercise	1	14094	62955	0.997	-0.003	0.013	8.16E-01	9.97E-01	-????	NA	iqb.chest_pain_exercise|?|?|?|?
rs13391356	ATG16L1	T/C	iqb.childhood_ear_infections	1	46360	73389	1.004	0.004	0.008	6.72E-01	9.90E-01	+????	NA	iqb.childhood_ear_infections|?|?|?|?
rs13391356	ATG16L1	T/C	iqb.chronic_constipation	1	6629	78530	1.028	0.027	0.018	1.36E-01	8.50E-01	+????	NA	iqb.chronic_constipation|?|?|?|?
rs13391356	ATG16L1	T/C	iqb.chronic_sinus_infections	1	5447	79416	0.972	-0.028	0.02	1.60E-01	8.74E-01	-????	NA	iqb.chronic_sinus_infections|?|?|?|?
rs13391356	ATG16L1	T/C	iqb.cluster_headaches	1	6761	123536	0.995	-0.005	0.018	7.97E-01	9.97E-01	-????	NA	iqb.cluster_headaches|?|?|?|?
rs13391356	ATG16L1	T/C	iqb.congenital_deafness	1	1200	131815	1.021	0.021	0.041	6.14E-01	9.86E-01	+????	NA	iqb.congenital_deafness|?|?|?|?
rs13391356	ATG16L1	T/C	iqb.congenital_heart_defect	1	6275	130656	0.979	-0.022	0.018	2.39E-01	9.23E-01	-????	NA	iqb.congenital_heart_defect|?|?|?|?
rs13391356	ATG16L1	T/C	iqb.contact_lenses_vision	1	8447	28819	1.012	0.012	0.018	4.95E-01	9.72E-01	+????	NA	iqb.contact_lenses_vision|?|?|?|?
rs13391356	ATG16L1	T/C	iqb.daily_aspirin	1	21625	65360	1.018	0.017	0.012	1.63E-01	8.76E-01	+????	NA	iqb.daily_aspirin|?|?|?|?
rs13391356	ATG16L1	T/C	iqb.deep_brain_stimulation	1	474	5047	1.008	0.008	0.069	9.04E-01	1.00E+00	+????	NA	iqb.deep_brain_stimulation|?|?|?|?
rs13391356	ATG16L1	T/C	iqb.dislocated_shoulder	1	12757	124178	1.034	0.033	0.013	1.14E-02	4.80E-01	+????	NA	iqb.dislocated_shoulder|?|?|?|?
rs13391356	ATG16L1	T/C	iqb.dot_memory_problems	1	2989	48035	1.021	0.021	0.027	4.40E-01	9.66E-01	+????	NA	iqb.dot_memory_problems|?|?|?|?
rs13391356	ATG16L1	T/C	iqb.dry_eyes_procedure	1	7488	125614	0.995	-0.005	0.017	7.81E-01	9.97E-01	-????	NA	iqb.dry_eyes_procedure|?|?|?|?
rs13391356	ATG16L1	T/C	iqb.dyslexia	1	3394	78228	1.007	0.007	0.025	7.78E-01	9.97E-01	+????	NA	iqb.dyslexia|?|?|?|?
rs13391356	ATG16L1	T/C	iqb.dysplastic_mole	1	7387	44307	0.993	-0.007	0.018	6.88E-01	9.91E-01	-????	NA	iqb.dysplastic_mole|?|?|?|?
rs13391356	ATG16L1	T/C	iqb.elevated_intraocular_pressure	1	3155	32695	1.015	0.015	0.027	5.84E-01	9.83E-01	+????	NA	iqb.elevated_intraocular_pressure|?|?|?|?
rs13391356	ATG16L1	T/C	iqb.estrogen_bc_hrt	1	4249	15645	1.006	0.006	0.025	8.19E-01	9.98E-01	+????	NA	iqb.estrogen_bc_hrt|?|?|?|?
rs13391356	ATG16L1	T/C	iqb.ever_diagnosed_autoimmune	1	11309	78148	0.984	-0.016	0.014	2.74E-01	9.35E-01	-????	NA	iqb.ever_diagnosed_autoimmune|?|?|?|?
rs13391356	ATG16L1	T/C	iqb.ever_surgeries	1	61813	28271	1.001	0.001	0.011	9.37E-01	1.00E+00	+????	NA	iqb.ever_surgeries|?|?|?|?
rs13391356	ATG16L1	T/C	iqb.exfoliation_glaucoma	1	496	60653	0.982	-0.019	0.064	7.73E-01	9.97E-01	-????	NA	iqb.exfoliation_glaucoma|?|?|?|?
rs13391356	ATG16L1	T/C	iqb.fainted_exercise	1	2729	40668	1.018	0.018	0.028	5.24E-01	9.77E-01	+????	NA	iqb.fainted_exercise|?|?|?|?
rs13391356	ATG16L1	T/C	iqb.fainted_giving_blood	1	17915	59485	0.984	-0.016	0.012	1.79E-01	8.86E-01	-????	NA	iqb.fainted_giving_blood|?|?|?|?
rs13391356	ATG16L1	T/C	iqb.farsighted	1	24589	57656	0.987	-0.013	0.012	2.72E-01	9.35E-01	-????	NA	iqb.farsighted|?|?|?|?
rs13391356	ATG16L1	T/C	iqb.finasteride	1	4016	87570	0.966	-0.034	0.023	1.45E-01	8.57E-01	-????	NA	iqb.finasteride|?|?|?|?
rs13391356	ATG16L1	T/C	iqb.ganglion_cyst_foot	1	2377	81606	1.007	0.007	0.03	8.12E-01	9.97E-01	+????	NA	iqb.ganglion_cyst_foot|?|?|?|?
rs13391356	ATG16L1	T/C	iqb.ganglion_cyst_wrist	1	10648	73552	0.993	-0.007	0.015	6.55E-01	9.89E-01	-????	NA	iqb.ganglion_cyst_wrist|?|?|?|?
rs13391356	ATG16L1	T/C	iqb.gingivitis	1	24318	61646	0.998	-0.002	0.011	8.51E-01	1.00E+00	-????	NA	iqb.gingivitis|?|?|?|?
rs13391356	ATG16L1	T/C	iqb.gluten_intolerance	1	4359	27691	1.008	0.008	0.024	7.46E-01	9.96E-01	+????	NA	iqb.gluten_intolerance|?|?|?|?
rs13391356	ATG16L1	T/C	iqb.hair_loss	1	44691	44929	0.999	-0.001	0.01	9.19E-01	1.00E+00	-????	NA	iqb.hair_loss|?|?|?|?
rs13391356	ATG16L1	T/C	iqb.hair_pulling	1	3480	79850	1.015	0.015	0.025	5.44E-01	9.80E-01	+????	NA	iqb.hair_pulling|?|?|?|?
rs13391356	ATG16L1	T/C	iqb.hearing_aid	1	6288	129003	0.99	-0.01	0.02	6.22E-01	9.86E-01	-????	NA	iqb.hearing_aid|?|?|?|?
rs13391356	ATG16L1	T/C	iqb.heart_arrhythmia	1	12055	59958	1.006	0.006	0.014	6.66E-01	9.90E-01	+????	NA	iqb.heart_arrhythmia|?|?|?|?
rs13391356	ATG16L1	T/C	iqb.hot_flashes	1	17404	5789	0.985	-0.015	0.022	4.83E-01	9.72E-01	-????	NA	iqb.hot_flashes|?|?|?|?
rs13391356	ATG16L1	T/C	iqb.hot_flashes_meds	1	6936	10284	1.027	0.027	0.022	2.27E-01	9.18E-01	+????	NA	iqb.hot_flashes_meds|?|?|?|?
rs13391356	ATG16L1	T/C	iqb.hypertrophic_cardiomyopathy	1	1031	86471	0.966	-0.034	0.045	4.47E-01	9.68E-01	-????	NA	iqb.hypertrophic_cardiomyopathy|?|?|?|?
rs13391356	ATG16L1	T/C	iqb.intestinal_parasite	1	12578	74968	1.018	0.017	0.014	2.06E-01	9.04E-01	+????	NA	iqb.intestinal_parasite|?|?|?|?
rs13391356	ATG16L1	T/C	iqb.iodine_treatment_ever	1	1004	57744	0.943	-0.059	0.046	1.97E-01	8.99E-01	-????	NA	iqb.iodine_treatment_ever|?|?|?|?
rs13391356	ATG16L1	T/C	iqb.ivf	1	2368	82827	1.065	0.063	0.03	3.36E-02	6.57E-01	+????	NA	iqb.ivf|?|?|?|?
rs13391356	ATG16L1	T/C	iqb.kidney_infection	1	14625	72453	1.011	0.011	0.013	4.03E-01	9.63E-01	+????	NA	iqb.kidney_infection|?|?|?|?
rs13391356	ATG16L1	T/C	iqb.lactose_intolerance	1	12934	75833	1.01	0.01	0.014	4.47E-01	9.68E-01	+????	NA	iqb.lactose_intolerance|?|?|?|?
rs13391356	ATG16L1	T/C	iqb.LASIK_surgery	1	3554	28775	1.004	0.004	0.025	8.63E-01	1.00E+00	+????	NA	iqb.LASIK_surgery|?|?|?|?
rs13391356	ATG16L1	T/C	iqb.legally_blind	1	1023	87987	0.922	-0.081	0.045	6.90E-02	7.69E-01	-????	NA	iqb.legally_blind|?|?|?|?
rs13391356	ATG16L1	T/C	iqb.lobular_carcinoma_in_situ	1	200	9804	0.85	-0.163	0.103	1.13E-01	8.28E-01	-????	NA	iqb.lobular_carcinoma_in_situ|?|?|?|?
rs13391356	ATG16L1	T/C	iqb.long_qt_syndrome	1	1631	51502	0.985	-0.015	0.036	6.69E-01	9.90E-01	-????	NA	iqb.long_qt_syndrome|?|?|?|?
rs13391356	ATG16L1	T/C	iqb.lost_20lbs	1	51818	55074	1.02	0.02	0.009	2.50E-02	6.16E-01	+????	NA	iqb.lost_20lbs|?|?|?|?
rs13391356	ATG16L1	T/C	iqb.low_hdl	1	29733	95732	0.992	-0.008	0.01	4.16E-01	9.63E-01	-????	NA	iqb.low_hdl|?|?|?|?
rs13391356	ATG16L1	T/C	iqb.malaria_meds	1	18322	68276	0.987	-0.013	0.012	2.85E-01	9.37E-01	-????	NA	iqb.malaria_meds|?|?|?|?
rs13391356	ATG16L1	T/C	iqb.maternal_depression	1	17420	58780	0.996	-0.004	0.012	7.49E-01	9.96E-01	-????	NA	iqb.maternal_depression|?|?|?|?
rs13391356	ATG16L1	T/C	iqb.mild_cognitive_imp_fh	1	4333	40722	0.976	-0.024	0.023	2.98E-01	9.40E-01	-????	NA	iqb.mild_cognitive_imp_fh|?|?|?|?
rs13391356	ATG16L1	T/C	iqb.narcolepsy	1	731	88810	0.929	-0.074	0.053	1.61E-01	8.75E-01	-????	NA	iqb.narcolepsy|?|?|?|?
rs13391356	ATG16L1	T/C	iqb.need_braces	1	27516	28630	0.995	-0.005	0.012	6.80E-01	9.91E-01	-????	NA	iqb.need_braces|?|?|?|?
rs13391356	ATG16L1	T/C	iqb.nose_bleeds	1	6903	83487	0.976	-0.024	0.018	1.73E-01	8.83E-01	-????	NA	iqb.nose_bleeds|?|?|?|?
rs13391356	ATG16L1	T/C	iqb.numb_extremities	1	22678	36764	0.999	-0.001	0.012	9.66E-01	1.00E+00	-????	NA	iqb.numb_extremities|?|?|?|?
rs13391356	ATG16L1	T/C	iqb.oral_corticosteroid_ever	1	35296	45237	0.991	-0.009	0.01	3.98E-01	9.62E-01	-????	NA	iqb.oral_corticosteroid_ever|?|?|?|?
rs13391356	ATG16L1	T/C	iqb.otosclerosis	1	551	89288	1.01	0.01	0.061	8.65E-01	1.00E+00	+????	NA	iqb.otosclerosis|?|?|?|?
rs13391356	ATG16L1	T/C	iqb.peanut_allergy_child	1	1637	55629	1.043	0.042	0.036	2.39E-01	9.23E-01	+????	NA	iqb.peanut_allergy_child|?|?|?|?
rs13391356	ATG16L1	T/C	iqb.poor_circulation	1	12220	66647	1.022	0.022	0.014	1.23E-01	8.39E-01	+????	NA	iqb.poor_circulation|?|?|?|?
rs13391356	ATG16L1	T/C	iqb.ppi_inhibitors	1	14264	75363	1	0	0.013	9.80E-01	1.00E+00	+????	NA	iqb.ppi_inhibitors|?|?|?|?
rs13391356	ATG16L1	T/C	iqb.psoriatic_arthritis	1	1839	138759	1.085	0.082	0.033	1.41E-02	5.03E-01	+????	NA	iqb.psoriatic_arthritis|?|?|?|?
rs13391356	ATG16L1	T/C	iqb.ptsd	1	4508	56199	1.029	0.029	0.022	1.93E-01	8.96E-01	+????	NA	iqb.ptsd|?|?|?|?
rs13391356	ATG16L1	T/C	iqb.radiation_therapy	1	3061	82434	1.012	0.012	0.027	6.46E-01	9.88E-01	+????	NA	iqb.radiation_therapy|?|?|?|?
rs13391356	ATG16L1	T/C	iqb.raynauds	1	3124	59813	1.025	0.025	0.026	3.45E-01	9.53E-01	+????	NA	iqb.raynauds|?|?|?|?
rs13391356	ATG16L1	T/C	iqb.rem_sleep_behavior_disorder	1	2014	129566	0.993	-0.007	0.032	8.28E-01	9.99E-01	-????	NA	iqb.rem_sleep_behavior_disorder|?|?|?|?
rs13391356	ATG16L1	T/C	iqb.retinal_detachment	1	1211	62696	1.024	0.024	0.042	5.71E-01	9.81E-01	+????	NA	iqb.retinal_detachment|?|?|?|?
rs13391356	ATG16L1	T/C	iqb.sae_adhd_add_meds	1	1760	15208	0.926	-0.076	0.036	3.25E-02	6.49E-01	-????	NA	iqb.sae_adhd_add_meds|?|?|?|?
rs13391356	ATG16L1	T/C	iqb.sae_anti_tnf_alpha	1	395	1950	0.915	-0.089	0.078	2.51E-01	9.28E-01	-????	NA	iqb.sae_anti_tnf_alpha|?|?|?|?
rs13391356	ATG16L1	T/C	iqb.sae_asthma_or_lung_meds	1	1088	32165	0.993	-0.007	0.044	8.68E-01	1.00E+00	-????	NA	iqb.sae_asthma_or_lung_meds|?|?|?|?
rs13391356	ATG16L1	T/C	iqb.sae_blood_pressure_meds	1	3969	48992	0.99	-0.01	0.023	6.55E-01	9.89E-01	-????	NA	iqb.sae_blood_pressure_meds|?|?|?|?
rs13391356	ATG16L1	T/C	iqb.sae_blood_thinners	1	1046	15509	1.002	0.002	0.046	9.60E-01	1.00E+00	+????	NA	iqb.sae_blood_thinners|?|?|?|?
rs13391356	ATG16L1	T/C	iqb.sae_cholesterol_meds	1	6605	44266	0.991	-0.009	0.019	6.36E-01	9.87E-01	-????	NA	iqb.sae_cholesterol_meds|?|?|?|?
rs13391356	ATG16L1	T/C	iqb.sae_dep_anx_mentalh_meds	1	10168	58887	0.983	-0.017	0.015	2.60E-01	9.30E-01	-????	NA	iqb.sae_dep_anx_mentalh_meds|?|?|?|?
rs13391356	ATG16L1	T/C	iqb.seasonal_affective_disorder	1	27700	27230	0.991	-0.009	0.012	4.61E-01	9.71E-01	-????	NA	iqb.seasonal_affective_disorder|?|?|?|?
rs13391356	ATG16L1	T/C	iqb.sleep_meds	1	21292	72487	0.979	-0.022	0.011	5.26E-02	7.34E-01	-????	NA	iqb.sleep_meds|?|?|?|?
rs13391356	ATG16L1	T/C	iqb.sma_dx	1	112	85929	0.868	-0.142	0.135	2.91E-01	9.37E-01	-????	NA	iqb.sma_dx|?|?|?|?
rs13391356	ATG16L1	T/C	iqb.ssri	1	7991	52440	0.968	-0.033	0.017	5.42E-02	7.40E-01	-????	NA	iqb.ssri|?|?|?|?
rs13391356	ATG16L1	T/C	iqb.sugery_shoulder_dislocation	1	1178	92990	1.011	0.011	0.042	7.98E-01	9.97E-01	+????	NA	iqb.sugery_shoulder_dislocation|?|?|?|?
rs13391356	ATG16L1	T/C	iqb.sun_allergy	1	3289	62206	1.018	0.018	0.026	4.92E-01	9.72E-01	+????	NA	iqb.sun_allergy|?|?|?|?
rs13391356	ATG16L1	T/C	iqb.sweat_while_sleeping	1	26991	61660	1.006	0.006	0.01	5.93E-01	9.83E-01	+????	NA	iqb.sweat_while_sleeping|?|?|?|?
rs13391356	ATG16L1	T/C	iqb.tamoxifen	1	537	768	1.074	0.072	0.081	3.75E-01	9.57E-01	+????	NA	iqb.tamoxifen|?|?|?|?
rs13391356	ATG16L1	T/C	iqb.thyroid_removed	1	1979	90993	0.977	-0.023	0.032	4.73E-01	9.72E-01	-????	NA	iqb.thyroid_removed|?|?|?|?
rs13391356	ATG16L1	T/C	iqb.tmj	1	10737	52723	1.008	0.008	0.015	5.98E-01	9.83E-01	+????	NA	iqb.tmj|?|?|?|?
rs13391356	ATG16L1	T/C	iqb.took_meds_acid_reflux	1	25243	61658	1.008	0.008	0.011	4.79E-01	9.72E-01	+????	NA	iqb.took_meds_acid_reflux|?|?|?|?
rs13391356	ATG16L1	T/C	iqb.took_meds_adhd_add	1	17477	186530	0.994	-0.006	0.011	6.29E-01	9.87E-01	-????	NA	iqb.took_meds_adhd_add|?|?|?|?
rs13391356	ATG16L1	T/C	iqb.took_meds_anti_tnf_alpha	1	2449	201175	0.957	-0.043	0.029	1.32E-01	8.45E-01	-????	NA	iqb.took_meds_anti_tnf_alpha|?|?|?|?
rs13391356	ATG16L1	T/C	iqb.took_meds_aspirin	1	31294	56290	0.996	-0.004	0.011	7.30E-01	9.95E-01	-????	NA	iqb.took_meds_aspirin|?|?|?|?
rs13391356	ATG16L1	T/C	iqb.took_meds_asthma_or_lung	1	33783	169378	1	0	0.008	9.82E-01	1.00E+00	-????	NA	iqb.took_meds_asthma_or_lung|?|?|?|?
rs13391356	ATG16L1	T/C	iqb.took_meds_blood_pressure	1	69344	191309	0.999	-0.001	0.007	9.13E-01	1.00E+00	-????	NA	iqb.took_meds_blood_pressure|?|?|?|?
rs13391356	ATG16L1	T/C	iqb.took_meds_blood_sugar	1	5500	81656	1.032	0.031	0.02	1.23E-01	8.39E-01	+????	NA	iqb.took_meds_blood_sugar|?|?|?|?
rs13391356	ATG16L1	T/C	iqb.took_meds_blood_thinners	1	22985	236431	0.982	-0.018	0.01	8.22E-02	7.93E-01	-????	NA	iqb.took_meds_blood_thinners|?|?|?|?
rs13391356	ATG16L1	T/C	iqb.took_meds_cholesterol	1	66819	193997	0.991	-0.009	0.007	2.33E-01	9.21E-01	-????	NA	iqb.took_meds_cholesterol|?|?|?|?
rs13391356	ATG16L1	T/C	iqb.took_meds_dep_anx_mentalhealth	1	70601	131803	1.005	0.005	0.007	4.56E-01	9.70E-01	+????	NA	iqb.took_meds_dep_anx_mentalhealth|?|?|?|?
rs13391356	ATG16L1	T/C	iqb.took_meds_depression_or_anxiety	1	30706	56279	0.995	-0.005	0.01	5.97E-01	9.83E-01	-????	NA	iqb.took_meds_depression_or_anxiety|?|?|?|?
rs13391356	ATG16L1	T/C	iqb.took_meds_ibuprofen_or_naproxen	1	26361	60146	1.004	0.004	0.011	7.27E-01	9.95E-01	+????	NA	iqb.took_meds_ibuprofen_or_naproxen|?|?|?|?
rs13391356	ATG16L1	T/C	iqb.took_meds_kidney_disease	1	1786	203178	0.993	-0.008	0.034	8.24E-01	9.98E-01	-????	NA	iqb.took_meds_kidney_disease|?|?|?|?
rs13391356	ATG16L1	T/C	iqb.took_meds_prednisone_or_steroid	1	62114	136890	0.992	-0.008	0.007	2.56E-01	9.28E-01	-????	NA	iqb.took_meds_prednisone_or_steroid|?|?|?|?
rs13391356	ATG16L1	T/C	iqb.took_meds_pres_pain_med	1	100746	100966	0.999	-0.001	0.006	8.55E-01	1.00E+00	-????	NA	iqb.took_meds_pres_pain_med|?|?|?|?
rs13391356	ATG16L1	T/C	iqb.took_meds_pres_sleep_aid	1	45266	158726	0.989	-0.011	0.008	1.61E-01	8.75E-01	-????	NA	iqb.took_meds_pres_sleep_aid|?|?|?|?
rs13391356	ATG16L1	T/C	iqb.trichotillomania	1	1661	87092	1.056	0.054	0.035	1.24E-01	8.39E-01	+????	NA	iqb.trichotillomania|?|?|?|?
rs13391356	ATG16L1	T/C	iqb.trigeminal_neuralgia	1	774	66776	0.957	-0.044	0.052	3.95E-01	9.62E-01	-????	NA	iqb.trigeminal_neuralgia|?|?|?|?
rs13391356	ATG16L1	T/C	iqb.trouble_walking	1	15366	72964	1.021	0.021	0.013	1.10E-01	8.26E-01	+????	NA	iqb.trouble_walking|?|?|?|?
rs13391356	ATG16L1	T/C	iqb.unexplained_infertility	1	4914	88197	1.062	0.06	0.021	4.41E-03	3.21E-01	+????	NA	iqb.unexplained_infertility|?|?|?|?
rs13391356	ATG16L1	T/C	iqb.used_zicam	1	31478	60371	0.988	-0.012	0.01	2.13E-01	9.11E-01	-????	NA	iqb.used_zicam|?|?|?|?
rs13391356	ATG16L1	T/C	iqb.vision_correction	1	50008	14021	1.027	0.027	0.014	5.99E-02	7.50E-01	+????	NA	iqb.vision_correction|?|?|?|?
rs13391356	ATG16L1	T/C	iqb.vitamin_use	1	58342	59226	1.006	0.006	0.008	4.87E-01	9.72E-01	+????	NA	iqb.vitamin_use|?|?|?|?
rs13391356	ATG16L1	T/C	iqb.warfarin_ever	1	7142	94701	0.992	-0.008	0.018	6.55E-01	9.89E-01	-????	NA	iqb.warfarin_ever|?|?|?|?
rs13391356	ATG16L1	T/C	Iron_deficiency_anemias	1	113	11064	0.875	-0.134	0.136	3.23E-01	9.48E-01	???-?	NA	?|?|?|Iron_deficiency_anemias|?
rs13391356	ATG16L1	T/C	Iron_deficiency_anemias_NOS	1	141	11064	0.947	-0.054	0.121	6.55E-01	9.89E-01	???-?	NA	?|?|?|Iron_deficiency_anemias_NOS|?
rs13391356	ATG16L1	T/C	Irregular_menstrual_cycle/bleeding	1	90	11658	1	0	0.155	9.99E-01	1.00E+00	???-?	NA	?|?|?|Irregular_menstrual_cycle/bleeding|?
rs13391356	ATG16L1	T/C	Irritability	1	30430	81906	0.997	-0.003	0.01	7.23E-01	9.94E-01	?-???	NA	?|Irritability|?|?|?
rs13391356	ATG16L1	T/C	irritable_bowel_syndrome	3	26420	311441	1.004	0.004	0.009	6.32E-01	9.87E-01	+-?+?	36.82	ibs|Irritable_bowel_syndrome|?|Irritable_Bowel_Syndrome|?
rs13391356	ATG16L1	T/C	jak2_v617f_cc	1	485	239937	0.967	-0.033	0.065	6.07E-01	9.85E-01	-????	NA	jak2_v617f_cc|?|?|?|?
rs13391356	ATG16L1	T/C	Jaundice	1	24	11547	0.88	-0.128	0.293	6.62E-01	9.90E-01	???-?	NA	?|?|?|Jaundice|?
rs13391356	ATG16L1	T/C	Joint_effusions	1	143	11420	1.059	0.057	0.12	6.35E-01	9.87E-01	???+?	NA	?|?|?|Joint_effusions|?
rs13391356	ATG16L1	T/C	joint_replacement	1	3230	81999	1.009	0.009	0.027	7.45E-01	9.96E-01	+????	NA	joint_replacement|?|?|?|?
rs13391356	ATG16L1	T/C	joint_surgery	1	6842	78237	0.997	-0.003	0.018	8.76E-01	1.00E+00	-????	NA	joint_surgery|?|?|?|?
rs13391356	ATG16L1	T/C	Joint/ligament_sprain	1	65	11355	0.99	-0.01	0.178	9.55E-01	1.00E+00	???-?	NA	?|?|?|Joint/ligament_sprain|?
rs13391356	ATG16L1	T/C	juvenile_allergic_asthma	1	4508	60776	1.019	0.018	0.022	4.02E-01	9.62E-01	+????	NA	juvenile_allergic_asthma|?|?|?|?
rs13391356	ATG16L1	T/C	juvenile_asthma	1	3650	30150	0.98	-0.02	0.025	4.21E-01	9.64E-01	-????	NA	juvenile_asthma|?|?|?|?
rs13391356	ATG16L1	T/C	juvenile_autism	1	217	242787	1.032	0.031	0.097	7.48E-01	9.96E-01	+????	NA	juvenile_autism|?|?|?|?
rs13391356	ATG16L1	T/C	juvenile_obesity	1	2868	70691	1.045	0.044	0.027	1.05E-01	8.19E-01	+????	NA	juvenile_obesity|?|?|?|?
rs13391356	ATG16L1	T/C	Juvenile_rheumatoid_arthritis	1	226	11570	1.078	0.075	0.096	4.34E-01	9.65E-01	???+?	NA	?|?|?|Juvenile_rheumatoid_arthritis|?
rs13391356	ATG16L1	T/C	juvenile_t1d	1	199	247877	1.179	0.165	0.1	1.01E-01	8.10E-01	+????	NA	juvenile_t1d|?|?|?|?
rs13391356	ATG16L1	T/C	Keloid_scar	1	22	11582	1.168	0.155	0.305	6.11E-01	9.85E-01	???+?	NA	?|?|?|Keloid_scar|?
rs13391356	ATG16L1	T/C	kidney_cysts	1	1394	85143	1.055	0.053	0.039	1.65E-01	8.78E-01	+????	NA	kidney_cysts|?|?|?|?
rs13391356	ATG16L1	T/C	kidney_disease	1	2989	249002	1.008	0.008	0.026	7.73E-01	9.97E-01	+????	NA	kidney_disease|?|?|?|?
rs13391356	ATG16L1	T/C	Kidney_replaced_by_transpant	1	22	11410	0.898	-0.107	0.305	7.25E-01	9.95E-01	???-?	NA	?|?|?|Kidney_replaced_by_transpant|?
rs13391356	ATG16L1	T/C	kidney_stones	3	14462	242883	0.964	-0.036	0.013	3.83E-03	3.00E-01	--?+?	0	kidney_stones|Kidney_stones|?|Calculus_of_kidney|?
rs13391356	ATG16L1	T/C	Knee_pain	1	19177	5010	1.015	0.015	0.022	4.99E-01	9.72E-01	?+???	NA	?|Knee_pain|?|?|?
rs13391356	ATG16L1	T/C	Kyphosis_(acquired)	1	38	10532	1.407	0.341	0.234	1.45E-01	8.57E-01	???+?	NA	?|?|?|Kyphosis_(acquired)|?
rs13391356	ATG16L1	T/C	Lack_of_coordination	1	287	11105	1.152	0.141	0.085	9.79E-02	8.08E-01	???+?	NA	?|?|?|Lack_of_coordination|?
rs13391356	ATG16L1	T/C	Lack_of_normal_physiological_development	1	1662	9587	0.987	-0.013	0.038	7.24E-01	9.95E-01	???-?	NA	?|?|?|Lack_of_normal_physiological_development|?
rs13391356	ATG16L1	T/C	lactose_cc	1	1098	4433	1.009	0.009	0.049	8.47E-01	1.00E+00	+????	NA	lactose_cc|?|?|?|?
rs13391356	ATG16L1	T/C	lactose_intolerant	1	13076	78525	1.011	0.011	0.014	4.29E-01	9.65E-01	+????	NA	lactose_intolerant|?|?|?|?
rs13391356	ATG16L1	T/C	lactose_intolerant_loose	1	15885	81933	1.012	0.012	0.012	3.27E-01	9.48E-01	+????	NA	lactose_intolerant_loose|?|?|?|?
rs13391356	ATG16L1	T/C	lactose_non_loaded	1	556	2345	1.033	0.033	0.068	6.31E-01	9.87E-01	+????	NA	lactose_non_loaded|?|?|?|?
rs13391356	ATG16L1	T/C	laparoscopy	1	8011	76546	1.008	0.008	0.017	6.53E-01	9.89E-01	+????	NA	laparoscopy|?|?|?|?
rs13391356	ATG16L1	T/C	LASIK	1	10095	86750	0.989	-0.011	0.015	4.51E-01	9.69E-01	-????	NA	LASIK|?|?|?|?
rs13391356	ATG16L1	T/C	Late_effects_of_cerebrovascular_disease	1	66	11847	1.187	0.171	0.175	3.28E-01	9.49E-01	???+?	NA	?|?|?|Late_effects_of_cerebrovascular_disease|?
rs13391356	ATG16L1	T/C	latex_allergy	1	4860	114733	1.035	0.034	0.021	1.02E-01	8.12E-01	+????	NA	latex_allergy|?|?|?|?
rs13391356	ATG16L1	T/C	latex_allergy_clean	1	4773	84887	1.043	0.042	0.021	4.84E-02	7.22E-01	+????	NA	latex_allergy_clean|?|?|?|?
rs13391356	ATG16L1	T/C	Learning_disorder	1	110	9422	0.853	-0.159	0.138	2.47E-01	9.27E-01	???-?	NA	?|?|?|Learning_disorder|?
rs13391356	ATG16L1	T/C	Leukemia	1	98	11833	1.121	0.114	0.145	4.29E-01	9.65E-01	???+?	NA	?|?|?|Leukemia|?
rs13391356	ATG16L1	T/C	levodopa_response	1	540	2603	1.012	0.012	0.069	8.67E-01	1.00E+00	+????	NA	levodopa_response|?|?|?|?
rs13391356	ATG16L1	T/C	Light_headedness_and_vertigo	1	87	11740	1.283	0.249	0.154	1.06E-01	8.20E-01	???+?	NA	?|?|?|Light-headedness_and_vertigo|?
rs13391356	ATG16L1	T/C	lipoma	1	12032	68146	1.002	0.002	0.014	9.11E-01	1.00E+00	+????	NA	iqb.lipoma|?|?|?|?
rs13391356	ATG16L1	T/C	Liver_abscess_and_sequelae_of_chronic_liver_disease	1	32	11547	1.202	0.184	0.252	4.65E-01	9.71E-01	???+?	NA	?|?|?|Liver_abscess_and_sequelae_of_chronic_liver_disease|?
rs13391356	ATG16L1	T/C	liver_cysts	1	1765	244269	1.019	0.019	0.034	5.76E-01	9.82E-01	+????	NA	liver_cysts|?|?|?|?
rs13391356	ATG16L1	T/C	Liver_replaced_by_transplant	1	36	11547	1.116	0.109	0.237	6.45E-01	9.88E-01	???+?	NA	?|?|?|Liver_replaced_by_transplant|?
rs13391356	ATG16L1	T/C	Loneliness/isolation	1	19930	90798	0.998	-0.002	0.011	8.71E-01	1.00E+00	?-???	NA	?|Loneliness/isolation|?|?|?
rs13391356	ATG16L1	T/C	loss_of_sensation	1	4362	83197	1.004	0.004	0.022	8.44E-01	1.00E+00	+????	NA	loss_of_sensation|?|?|?|?
rs13391356	ATG16L1	T/C	low_sperm_count	1	3413	57297	1.039	0.039	0.025	1.22E-01	8.39E-01	+????	NA	low_sperm_count|?|?|?|?
rs13391356	ATG16L1	T/C	low_testosterone	1	7029	71248	1.03	0.03	0.018	9.59E-02	8.04E-01	+????	NA	low_testosterone|?|?|?|?
rs13391356	ATG16L1	T/C	Lower_gastrointestinal_congenital_anomalies	1	128	8089	0.839	-0.175	0.127	1.70E-01	8.82E-01	???-?	NA	?|?|?|Lower_gastrointestinal_congenital_anomalies|?
rs13391356	ATG16L1	T/C	lumbar_spine_surgery	1	3249	81953	0.95	-0.052	0.026	4.45E-02	7.09E-01	-????	NA	lumbar_spine_surgery|?|?|?|?
rs13391356	ATG16L1	T/C	lumpectomy	1	2872	38900	1.01	0.01	0.028	7.19E-01	9.94E-01	+????	NA	lumpectomy|?|?|?|?
rs13391356	ATG16L1	T/C	Lung_disease_due_to_external_agents	1	34	11416	1.042	0.041	0.244	8.65E-01	1.00E+00	???+?	NA	?|?|?|Lung_disease_due_to_external_agents|?
rs13391356	ATG16L1	T/C	lupus	1	1336	246359	0.965	-0.036	0.039	3.55E-01	9.55E-01	-????	NA	lupus|?|?|?|?
rs13391356	ATG16L1	T/C	lyme_disease	2	2425	89508	1.067	0.065	0.029	2.72E-02	6.24E-01	+??-?	0	iqb.lyme_disease|?|?|Lyme_disease|?
rs13391356	ATG16L1	T/C	Lymphadenitis	1	141	11007	1.264	0.234	0.121	5.31E-02	7.36E-01	???+?	NA	?|?|?|Lymphadenitis|?
rs13391356	ATG16L1	T/C	lymphoid_leukemia	1	84	11833	1.146	0.136	0.156	3.83E-01	9.60E-01	???+?	NA	?|?|?|Lymphoid_leukemia.acute|?
rs13391356	ATG16L1	T/C	Lymphoid_leukemia	1	89	11833	1.122	0.115	0.152	4.49E-01	9.69E-01	???+?	NA	?|?|?|Lymphoid_leukemia|?
rs13391356	ATG16L1	T/C	Malaise_and_fatigue	1	185	11418	0.992	-0.008	0.106	9.36E-01	1.00E+00	???-?	NA	?|?|?|Malaise_and_fatigue|?
rs13391356	ATG16L1	T/C	Male_genital_disorders	1	30	11127	1.382	0.324	0.263	2.18E-01	9.15E-01	???+?	NA	?|?|?|Male_genital_disorders|?
rs13391356	ATG16L1	T/C	male_infertility	1	6464	37139	1.057	0.056	0.019	3.79E-03	2.99E-01	+????	NA	male_infertility|?|?|?|?
rs13391356	ATG16L1	T/C	male_infertility_iqb	1	820	29374	1.07	0.068	0.05	1.75E-01	8.84E-01	+????	NA	male_infertility_iqb|?|?|?|?
rs13391356	ATG16L1	T/C	male_pattern_meta	1	8880	8745	0.942	-0.059	0.022	6.21E-03	3.75E-01	-????	NA	male_pattern_meta|?|?|?|?
rs13391356	ATG16L1	T/C	male_pattern_meta_strict	1	5998	1724	0.923	-0.08	0.042	5.68E-02	7.44E-01	-????	NA	male_pattern_meta_strict|?|?|?|?
rs13391356	ATG16L1	T/C	Malignant_neoplasm_of_brain_and_nervous_system	1	127	11812	1.288	0.253	0.127	4.69E-02	7.16E-01	???+?	NA	?|?|?|Malignant_neoplasm_of_brain_and_nervous_system|?
rs13391356	ATG16L1	T/C	Malignant_neoplasm_of_kidney_and_other_urinary_organs	1	20	12010	1.142	0.133	0.319	6.77E-01	9.91E-01	???+?	NA	?|?|?|Malignant_neoplasm_of_kidney_and_other_urinary_organs|?
rs13391356	ATG16L1	T/C	Malignant_neoplasm.other	1	60	11381	1.256	0.228	0.185	2.18E-01	9.15E-01	???+?	NA	?|?|?|Malignant_neoplasm.other|?
rs13391356	ATG16L1	T/C	Malunion_fracture	1	27	9973	1.186	0.171	0.275	5.35E-01	9.77E-01	???+?	NA	?|?|?|Malunion_fracture|?
rs13391356	ATG16L1	T/C	mania	2	3917	91889	0.979	-0.021	0.023	3.63E-01	9.57E-01	--???	0	iqb.mania|Manic/hyper|?|?|?
rs13391356	ATG16L1	T/C	mastectomy	1	938	40897	1.015	0.015	0.047	7.59E-01	9.96E-01	+????	NA	mastectomy|?|?|?|?
rs13391356	ATG16L1	T/C	measles	2	37017	157074	1.011	0.011	0.014	4.38E-01	9.66E-01	++???	0	measles|Measles/morbillivirus|?|?|?
rs13391356	ATG16L1	T/C	Mechanical_complication_of_nervous_system_device.implant.and_graft	1	48	11375	1.068	0.066	0.206	7.50E-01	9.96E-01	???+?	NA	?|?|?|Mechanical_complication_of_nervous_system_device.implant.and_graft|?
rs13391356	ATG16L1	T/C	melanoma	1	5177	271379	1.03	0.029	0.02	1.48E-01	8.62E-01	+????	NA	melanoma|?|?|?|?
rs13391356	ATG16L1	T/C	memory_loss	1	2351	85108	1.015	0.015	0.03	6.25E-01	9.86E-01	+????	NA	memory_loss|?|?|?|?
rs13391356	ATG16L1	T/C	Mental_retardation	1	192	9422	1.105	0.1	0.104	3.36E-01	9.51E-01	???+?	NA	?|?|?|Mental_retardation|?
rs13391356	ATG16L1	T/C	mental_retardation	1	412	87177	0.964	-0.037	0.07	6.03E-01	9.84E-01	-????	NA	mental_retardation|?|?|?|?
rs13391356	ATG16L1	T/C	Methicillin_resistant_Staphylococcus_aureus	1	21	11306	1.272	0.241	0.312	4.41E-01	9.67E-01	???+?	NA	?|?|?|Methicillin_resistant_Staphylococcus_aureus|?
rs13391356	ATG16L1	T/C	Methicillin_sensitive_Staphylococcus_aureus	1	20	11306	1.81	0.593	0.33	7.23E-02	7.74E-01	???+?	NA	?|?|?|Methicillin_sensitive_Staphylococcus_aureus|?
rs13391356	ATG16L1	T/C	Migrain_with_aura	1	30	10714	1.409	0.343	0.263	1.93E-01	8.96E-01	???+?	NA	?|?|?|Migrain_with_aura|?
rs13391356	ATG16L1	T/C	migraine	3	22873	338736	1	0	0.01	9.97E-01	1.00E+00	-+?+?	68.73	migraine_ICHD|Migraine|?|Migraine|?
rs13391356	ATG16L1	T/C	migraine_diagnosis	1	50976	218345	0.998	-0.002	0.007	8.23E-01	9.98E-01	-????	NA	migraine_diagnosis|?|?|?|?
rs13391356	ATG16L1	T/C	migraine_diagnosis_broad	1	59064	216297	0.999	-0.001	0.007	8.53E-01	1.00E+00	-????	NA	migraine_diagnosis_broad|?|?|?|?
rs13391356	ATG16L1	T/C	migraine_ICHD_without_aura	1	8859	221659	0.967	-0.034	0.015	2.73E-02	6.25E-01	-????	NA	migraine_ICHD_without_aura|?|?|?|?
rs13391356	ATG16L1	T/C	migraine_with_aura	1	10550	221352	1.017	0.017	0.014	2.26E-01	9.18E-01	+????	NA	migraine_ICHD_with_aura|?|?|?|?
rs13391356	ATG16L1	T/C	milk_allergy	1	3406	114956	0.997	-0.003	0.025	9.07E-01	1.00E+00	-????	NA	milk_allergy|?|?|?|?
rs13391356	ATG16L1	T/C	milk_allergy_clean	1	3376	78823	1.002	0.002	0.025	9.47E-01	1.00E+00	+????	NA	milk_allergy_clean|?|?|?|?
rs13391356	ATG16L1	T/C	Miserableness	1	47563	63010	0.99	-0.01	0.009	2.44E-01	9.25E-01	?-???	NA	?|Miserableness|?|?|?
rs13391356	ATG16L1	T/C	mitral_valve_prolapse	1	6109	196473	0.989	-0.011	0.019	5.56E-01	9.81E-01	-????	NA	mitral_valve_prolapse|?|?|?|?
rs13391356	ATG16L1	T/C	modtosevere_altitude_sickness	1	12309	84634	1.002	0.002	0.014	9.11E-01	1.00E+00	+????	NA	modtosevere_altitude_sickness|?|?|?|?
rs13391356	ATG16L1	T/C	mohs_surgery	1	4634	79955	0.951	-0.05	0.022	2.66E-02	6.21E-01	-????	NA	mohs_surgery|?|?|?|?
rs13391356	ATG16L1	T/C	mold_allergy	1	22712	112494	0.989	-0.011	0.01	3.09E-01	9.42E-01	-????	NA	mold_allergy|?|?|?|?
rs13391356	ATG16L1	T/C	mold_allergy_clean	1	22544	52642	0.994	-0.006	0.012	6.22E-01	9.86E-01	-????	NA	mold_allergy_clean|?|?|?|?
rs13391356	ATG16L1	T/C	mononucleosis	3	17843	189841	1.009	0.009	0.012	4.47E-01	9.68E-01	++?+?	0	iqb.mononucleosis|Mononucleosis/glandular_fever|?|Infectious_mononucleosis|?
rs13391356	ATG16L1	T/C	Mood_disorders	1	176	10999	1.18	0.165	0.109	1.31E-01	8.45E-01	???+?	NA	?|?|?|Mood_disorders|?
rs13391356	ATG16L1	T/C	Mood_swings	1	49825	59918	0.991	-0.009	0.009	3.23E-01	9.48E-01	?-???	NA	?|Mood_swings|?|?|?
rs13391356	ATG16L1	T/C	Morbid_obesity	1	29	10967	0.776	-0.254	0.27	3.47E-01	9.53E-01	???-?	NA	?|?|?|Morbid_obesity|?
rs13391356	ATG16L1	T/C	mosquito_bit_more	1	11018	14194	1.007	0.007	0.019	7.09E-01	9.92E-01	+????	NA	mosquito_bit_more|?|?|?|?
rs13391356	ATG16L1	T/C	mosquito_combined	1	39170	51710	1.008	0.008	0.01	4.10E-01	9.63E-01	+????	NA	mosquito_combined|?|?|?|?
rs13391356	ATG16L1	T/C	mosquito_severe	1	23526	73333	0.998	-0.002	0.011	8.43E-01	1.00E+00	-????	NA	mosquito_severe|?|?|?|?
rs13391356	ATG16L1	T/C	mpn	1	693	240353	1.082	0.079	0.054	1.43E-01	8.57E-01	+????	NA	mpn_narrow|?|?|?|?
rs13391356	ATG16L1	T/C	mpn_or_v617f	1	1174	239865	1.037	0.037	0.042	3.79E-01	9.57E-01	+????	NA	mpn_or_v617f|?|?|?|?
rs13391356	ATG16L1	T/C	multiple_sclerosis	2	6944	261305	0.98	-0.02	0.022	3.60E-01	9.55E-01	+???-	87.76	multiple_sclerosis|?|?|?|Multiple_sclerosis
rs13391356	ATG16L1	T/C	Multiple_sclerosis	1	1854	2501	0.982	-0.018	0.044	6.86E-01	9.91E-01	????-	NA	?|?|?|?|Multiple_sclerosis
rs13391356	ATG16L1	T/C	mumps	2	30175	163798	0.967	-0.033	0.013	8.75E-03	4.42E-01	-+???	26.88	mumps|Mumps|?|?|?
rs13391356	ATG16L1	T/C	Muscle_weakness	1	54	11561	0.755	-0.281	0.197	1.53E-01	8.69E-01	???-?	NA	?|?|?|Muscle_weakness|?
rs13391356	ATG16L1	T/C	Muscular_dystrophies_and_other_myopathies	1	82	11837	0.91	-0.094	0.158	5.49E-01	9.81E-01	???-?	NA	?|?|?|Muscular_dystrophies_and_other_myopathies|?
rs13391356	ATG16L1	T/C	Myalgia_and_myositis_NOS	1	47	11843	0.871	-0.139	0.211	5.11E-01	9.76E-01	???-?	NA	?|?|?|Myalgia_and_myositis_NOS|?
rs13391356	ATG16L1	T/C	mycin_drug_allergy	1	2606	115071	0.986	-0.014	0.028	6.16E-01	9.86E-01	-????	NA	mycin_drug_allergy|?|?|?|?
rs13391356	ATG16L1	T/C	mycin_drug_allergy_clean	1	2562	80632	0.988	-0.012	0.029	6.69E-01	9.90E-01	-????	NA	mycin_drug_allergy_clean|?|?|?|?
rs13391356	ATG16L1	T/C	Mycoses	1	21	11251	1.655	0.504	0.319	1.14E-01	8.29E-01	???+?	NA	?|?|?|Mycoses|?
rs13391356	ATG16L1	T/C	myocarditis	1	1024	244053	1.057	0.055	0.044	2.15E-01	9.13E-01	+????	NA	myocarditis|?|?|?|?
rs13391356	ATG16L1	T/C	myopia_v_hyperopia	1	16702	102209	0.968	-0.032	0.012	9.63E-03	4.59E-01	-????	NA	myopia_v_hyperopia|?|?|?|?
rs13391356	ATG16L1	T/C	myringotomy	1	3961	81302	0.968	-0.032	0.023	1.65E-01	8.78E-01	-????	NA	myringotomy|?|?|?|?
rs13391356	ATG16L1	T/C	naproxen_any_serious_gi_problems	1	553	35788	1.045	0.044	0.061	4.70E-01	9.71E-01	+????	NA	naproxen_any_serious_gi_problems|?|?|?|?
rs13391356	ATG16L1	T/C	naproxen_any_serious_gi_problems_or_pain	1	3112	33239	1.01	0.01	0.027	7.10E-01	9.92E-01	+????	NA	naproxen_any_serious_gi_problems_or_pain|?|?|?|?
rs13391356	ATG16L1	T/C	naproxen_gi_bleeding	1	338	36002	1.02	0.019	0.077	8.02E-01	9.97E-01	+????	NA	naproxen_gi_bleeding|?|?|?|?
rs13391356	ATG16L1	T/C	naproxen_kidney	1	241	36103	0.917	-0.087	0.092	3.47E-01	9.53E-01	-????	NA	naproxen_kidney|?|?|?|?
rs13391356	ATG16L1	T/C	naproxen_liver	1	172	36165	1.04	0.039	0.108	7.18E-01	9.94E-01	+????	NA	naproxen_liver|?|?|?|?
rs13391356	ATG16L1	T/C	naproxen_ulcer	1	311	36029	1.076	0.073	0.081	3.64E-01	9.57E-01	+????	NA	naproxen_ulcer|?|?|?|?
rs13391356	ATG16L1	T/C	Nasal_polyps	1	39	7247	1.113	0.107	0.23	6.42E-01	9.87E-01	???+?	NA	?|?|?|Nasal_polyps|?
rs13391356	ATG16L1	T/C	Nausea_and_vomiting	1	705	10300	1	0	0.056	9.97E-01	1.00E+00	???-?	NA	?|?|?|Nausea_and_vomiting|?
rs13391356	ATG16L1	T/C	nearsighted_before_age_10	1	22481	59559	1.017	0.017	0.011	1.21E-01	8.38E-01	+????	NA	nearsighted_before_age_10|?|?|?|?
rs13391356	ATG16L1	T/C	nearsightedness	2	102441	94573	1.019	0.019	0.007	4.31E-03	3.19E-01	+??-?	80.75	nearsightedness|?|?|Myopia|?
rs13391356	ATG16L1	T/C	neck_pain	1	27	11902	1.192	0.176	0.275	5.22E-01	9.76E-01	???+?	NA	?|?|?|Neck_pain|?
rs13391356	ATG16L1	T/C	Neck/shoulder_pain	1	17778	7993	1.007	0.007	0.019	6.99E-01	9.92E-01	?+???	NA	?|Neck/shoulder_pain|?|?|?
rs13391356	ATG16L1	T/C	Neoplasm_of_uncertain_behavior	1	284	11381	1.14	0.131	0.086	1.26E-01	8.41E-01	???+?	NA	?|?|?|Neoplasm_of_uncertain_behavior|?
rs13391356	ATG16L1	T/C	Nephritis;_nephrosis;_renal_sclerosis	1	32	11410	0.733	-0.31	0.256	2.26E-01	9.18E-01	???-?	NA	?|?|?|Nephritis;_nephrosis;_renal_sclerosis|?
rs13391356	ATG16L1	T/C	Nerve_root_and_plexus_disorders	1	20	11671	0.842	-0.173	0.32	5.89E-01	9.83E-01	???-?	NA	?|?|?|Nerve_root_and_plexus_disorders|?
rs13391356	ATG16L1	T/C	Nervous_feelings	1	25601	84055	0.983	-0.017	0.01	9.86E-02	8.08E-01	?-???	NA	?|Nervous_feelings|?|?|?
rs13391356	ATG16L1	T/C	Nervous_system_congenital_anomalies	1	347	8089	1.003	0.003	0.078	9.69E-01	1.00E+00	???+?	NA	?|?|?|Nervous_system_congenital_anomalies|?
rs13391356	ATG16L1	T/C	Neural_tub_defects	1	102	8089	0.891	-0.116	0.142	4.15E-01	9.63E-01	???-?	NA	?|?|?|Neural_tub_defects|?
rs13391356	ATG16L1	T/C	Neurofibromatosis	1	69	11381	0.925	-0.078	0.172	6.50E-01	9.89E-01	???-?	NA	?|?|?|Neurofibromatosis|?
rs13391356	ATG16L1	T/C	Neurological_disorders_due_to_brain_damage	1	248	9890	1.133	0.125	0.091	1.72E-01	8.82E-01	???+?	NA	?|?|?|Neurological_disorders_due_to_brain_damage|?
rs13391356	ATG16L1	T/C	Neutropenia	1	142	11007	0.947	-0.054	0.12	6.53E-01	9.89E-01	???-?	NA	?|?|?|Neutropenia|?
rs13391356	ATG16L1	T/C	nexium_any_problems	1	262	1107	1.097	0.092	0.098	3.49E-01	9.54E-01	+????	NA	nexium_any_problems|?|?|?|?
rs13391356	ATG16L1	T/C	niacin_flush	1	2249	1082	0.951	-0.05	0.053	3.44E-01	9.53E-01	-????	NA	niacin_flush|?|?|?|?
rs13391356	ATG16L1	T/C	niacin_no_statin_flush	1	2057	555	0.961	-0.04	0.069	5.57E-01	9.81E-01	-????	NA	niacin_no_statin_flush|?|?|?|?
rs13391356	ATG16L1	T/C	niacin_statin_flush	1	894	761	0.971	-0.029	0.071	6.82E-01	9.91E-01	-????	NA	niacin_statin_flush|?|?|?|?
rs13391356	ATG16L1	T/C	no_allergies	1	115400	124518	1.011	0.011	0.006	6.77E-02	7.64E-01	+????	NA	no_allergies|?|?|?|?
rs13391356	ATG16L1	T/C	non_cancerous_breast_mass	1	1921	14397	1.041	0.04	0.035	2.53E-01	9.28E-01	+????	NA	non_cancerous_breast_mass|?|?|?|?
rs13391356	ATG16L1	T/C	non_hodgkins_lymphoma	2	775	284108	1.111	0.105	0.051	3.98E-02	6.88E-01	+??-?	0	non_hodgkins_lymphoma|?|?|Non-Hodgkins_lymphoma|?
rs13391356	ATG16L1	T/C	non_melanoma_skin_cancer	1	18475	242218	0.992	-0.008	0.011	4.61E-01	9.71E-01	-????	NA	any_non_melanoma_skin_cancer|?|?|?|?
rs13391356	ATG16L1	T/C	nonagenarian	1	4359	312066	0.995	-0.005	0.022	8.22E-01	9.98E-01	-????	NA	nonagenarian|?|?|?|?
rs13391356	ATG16L1	T/C	nonallergic_asthma	1	1934	61029	1.04	0.039	0.033	2.34E-01	9.21E-01	+????	NA	nonallergic_asthma|?|?|?|?
rs13391356	ATG16L1	T/C	Noninfectious_gastroenteritis	1	337	8449	1.021	0.02	0.079	7.96E-01	9.97E-01	???+?	NA	?|?|?|Noninfectious_gastroenteritis|?
rs13391356	ATG16L1	T/C	Nonrheumatic_mitral_valve_disorders	1	38	11104	0.723	-0.325	0.237	1.70E-01	8.82E-01	???-?	NA	?|?|?|Nonrheumatic_mitral_valve_disorders|?
rs13391356	ATG16L1	T/C	Nonspecific_findings_on_examination_of_blood	1	41	11735	1.231	0.208	0.225	3.55E-01	9.55E-01	???+?	NA	?|?|?|Nonspecific_findings_on_examination_of_blood|?
rs13391356	ATG16L1	T/C	nsaid_any_serious_gi_problems	1	1801	49030	0.969	-0.032	0.034	3.50E-01	9.55E-01	-????	NA	nsaid_any_serious_gi_problems|?|?|?|?
rs13391356	ATG16L1	T/C	nsaid_any_serious_gi_problems_or_pain	1	8102	42717	1.003	0.003	0.017	8.56E-01	1.00E+00	+????	NA	nsaid_any_serious_gi_problems_or_pain|?|?|?|?
rs13391356	ATG16L1	T/C	nsaid_efficacy	1	4667	43546	1.003	0.003	0.022	9.05E-01	1.00E+00	+????	NA	nsaid_efficacy|?|?|?|?
rs13391356	ATG16L1	T/C	nsaid_stomach	1	8805	41504	0.98	-0.021	0.017	2.25E-01	9.18E-01	-????	NA	nsaid_stomach|?|?|?|?
rs13391356	ATG16L1	T/C	Nystagmus_and_other_irregular_eye_movements	1	118	10847	1.249	0.222	0.132	9.26E-02	8.04E-01	???+?	NA	?|?|?|Nystagmus_and_other_irregular_eye_movements|?
rs13391356	ATG16L1	T/C	oats_allergy	1	696	115326	1.009	0.009	0.054	8.71E-01	1.00E+00	+????	NA	oats_allergy|?|?|?|?
rs13391356	ATG16L1	T/C	oats_allergy_clean	1	690	83333	1.02	0.02	0.054	7.11E-01	9.93E-01	+????	NA	oats_allergy_clean|?|?|?|?
rs13391356	ATG16L1	T/C	obesity	2	15638	80215	1.026	0.025	0.013	4.49E-02	7.09E-01	+??+?	0	obesity|?|?|Obesity|?
rs13391356	ATG16L1	T/C	obsessive_compulsive_disorder	2	6138	248080	1.031	0.03	0.018	1.02E-01	8.11E-01	+??+?	44.24	ocd|?|?|Obsessive-compulsive_disorder|?
rs13391356	ATG16L1	T/C	Obstructive_genitourinary_defect	1	119	8089	0.84	-0.174	0.132	1.87E-01	8.93E-01	???-?	NA	?|?|?|Obstructive_genitourinary_defect|?
rs13391356	ATG16L1	T/C	Obstructive_sleep_apnea	1	403	10152	0.991	-0.009	0.073	9.01E-01	1.00E+00	???-?	NA	?|?|?|Obstructive_sleep_apnea|?
rs13391356	ATG16L1	T/C	Occlusion_of_cerebral_arteries	1	26	11847	0.927	-0.076	0.277	7.83E-01	9.97E-01	???-?	NA	?|?|?|Occlusion_of_cerebral_arteries|?
rs13391356	ATG16L1	T/C	omeprazole_any_gi_problems	1	373	2879	0.856	-0.156	0.078	4.46E-02	7.09E-01	-????	NA	omeprazole_any_gi_problems|?|?|?|?
rs13391356	ATG16L1	T/C	omeprazole_any_neuro_problems	1	170	3082	0.949	-0.053	0.111	6.35E-01	9.87E-01	-????	NA	omeprazole_any_neuro_problems|?|?|?|?
rs13391356	ATG16L1	T/C	omeprazole_any_problems	1	656	2540	0.891	-0.115	0.062	6.24E-02	7.54E-01	-????	NA	omeprazole_any_problems|?|?|?|?
rs13391356	ATG16L1	T/C	open_heart_surgery	1	924	84571	0.98	-0.02	0.048	6.71E-01	9.90E-01	-????	NA	open_heart_surgery|?|?|?|?
rs13391356	ATG16L1	T/C	Open_wound_of_finger(s)	1	41	11497	1.131	0.123	0.222	5.80E-01	9.83E-01	???+?	NA	?|?|?|Open_wound_of_finger(s)|?
rs13391356	ATG16L1	T/C	Open_wound_of_foot_except_toe(s)_alone	1	20	11497	1.295	0.259	0.319	4.18E-01	9.64E-01	???+?	NA	?|?|?|Open_wound_of_foot_except_toe(s)_alone|?
rs13391356	ATG16L1	T/C	Open_wounds_of_extremities	1	121	11497	0.98	-0.021	0.13	8.74E-01	1.00E+00	???-?	NA	?|?|?|Open_wounds_of_extremities|?
rs13391356	ATG16L1	T/C	Open_wounds_of_head;_neck;_and_trunk	1	156	11497	0.935	-0.067	0.116	5.61E-01	9.81E-01	???-?	NA	?|?|?|Open_wounds_of_head;_neck;_and_trunk|?
rs13391356	ATG16L1	T/C	Optic_atrophy	1	47	10847	1.16	0.149	0.208	4.74E-01	9.72E-01	???+?	NA	?|?|?|Optic_atrophy|?
rs13391356	ATG16L1	T/C	Optic_neuritis/neuropathy	1	23	10847	1.655	0.504	0.303	9.63E-02	8.04E-01	???+?	NA	?|?|?|Optic_neuritis/neuropathy|?
rs13391356	ATG16L1	T/C	Orchitis_and_epididymitis	1	23	11968	0.801	-0.222	0.302	4.62E-01	9.71E-01	???-?	NA	?|?|?|Orchitis_and_epididymitis|?
rs13391356	ATG16L1	T/C	orthostatic_hypotension	1	3242	240939	1.003	0.003	0.025	9.03E-01	1.00E+00	+????	NA	orthostatic_hypotension|?|?|?|?
rs13391356	ATG16L1	T/C	osteoarthritis	1	12517	72912	1.007	0.007	0.015	6.43E-01	9.88E-01	+????	NA	osteoarthritis|?|?|?|?
rs13391356	ATG16L1	T/C	osteoarthritis	2	18430	135591	1.02	0.019	0.012	9.73E-02	8.07E-01	++???	0	female_osteoarthritis|Osteoarthritis|?|?|?
rs13391356	ATG16L1	T/C	osteoarthritis_broad	1	34620	88811	1.017	0.017	0.01	9.33E-02	8.04E-01	+????	NA	osteoarthritis_broad|?|?|?|?
rs13391356	ATG16L1	T/C	Osteochondropathies	1	190	9973	1.149	0.139	0.105	1.85E-01	8.92E-01	???+?	NA	?|?|?|Osteochondropathies|?
rs13391356	ATG16L1	T/C	Osteomyelitis	1	44	11570	0.891	-0.115	0.217	5.95E-01	9.83E-01	???-?	NA	?|?|?|Osteomyelitis|?
rs13391356	ATG16L1	T/C	Osteopenia	1	95	11676	1.133	0.125	0.147	3.96E-01	9.62E-01	???+?	NA	?|?|?|Osteopenia|?
rs13391356	ATG16L1	T/C	osteoporosis	3	8820	165743	0.958	-0.043	0.017	1.17E-02	4.83E-01	--?+?	0	iqb.dot_bone_loss|Osteoporosis|?|Osteoporosis|?
rs13391356	ATG16L1	T/C	osteoporosis	1	4766	80931	1.003	0.003	0.023	9.11E-01	1.00E+00	+????	NA	osteoporosis|?|?|?|?
rs13391356	ATG16L1	T/C	osteoporosis_broad	1	8212	99420	0.99	-0.01	0.018	5.84E-01	9.83E-01	-????	NA	osteoporosis_broad|?|?|?|?
rs13391356	ATG16L1	T/C	Osteoporosis.NOS_or_other	1	45	11676	1.028	0.027	0.214	8.99E-01	1.00E+00	???+?	NA	?|?|?|Osteoporosis.NOS_or_other|?
rs13391356	ATG16L1	T/C	Osteoporosis.osteopenia.&_pathological_fractures	1	203	11676	0.932	-0.07	0.101	4.87E-01	9.72E-01	???-?	NA	?|?|?|Osteoporosis.osteopenia.&_pathological_fractures|?
rs13391356	ATG16L1	T/C	Otalgia	1	500	8553	0.932	-0.07	0.066	2.90E-01	9.37E-01	???-?	NA	?|?|?|Otalgia|?
rs13391356	ATG16L1	T/C	Other_abnormal_blood_chemistry	1	47	11735	1.018	0.018	0.208	9.30E-01	1.00E+00	???+?	NA	?|?|?|Other_abnormal_blood_chemistry|?
rs13391356	ATG16L1	T/C	Other_abnormal_glucose	1	30	11599	0.715	-0.336	0.265	2.05E-01	9.03E-01	???-?	NA	?|?|?|Other_abnormal_glucose|?
rs13391356	ATG16L1	T/C	Other_abnormality_of_urination	1	28	10532	1.298	0.261	0.27	3.34E-01	9.51E-01	???+?	NA	?|?|?|Other_abnormality_of_urination|?
rs13391356	ATG16L1	T/C	Other_acquired_musculoskeletal_deformity	1	107	10532	1.142	0.132	0.138	3.37E-01	9.51E-01	???+?	NA	?|?|?|Other_acquired_musculoskeletal_deformity|?
rs13391356	ATG16L1	T/C	other_allergy_general	1	5792	114595	1.021	0.021	0.019	2.79E-01	9.36E-01	+????	NA	other_allergy_general|?|?|?|?
rs13391356	ATG16L1	T/C	Other_anemias	1	271	11064	0.976	-0.025	0.088	7.79E-01	9.97E-01	???-?	NA	?|?|?|Other_anemias|?
rs13391356	ATG16L1	T/C	Other_aneurysm	1	22	11804	0.95	-0.052	0.304	8.65E-01	1.00E+00	???-?	NA	?|?|?|Other_aneurysm|?
rs13391356	ATG16L1	T/C	other_animal_allergy	1	4214	114868	0.992	-0.008	0.022	7.18E-01	9.93E-01	-????	NA	other_animal_allergy|?|?|?|?
rs13391356	ATG16L1	T/C	Other_arthropathies	1	67	11570	0.574	-0.556	0.184	2.49E-03	2.30E-01	???-?	NA	?|?|?|Other_arthropathies|?
rs13391356	ATG16L1	T/C	Other_benign_neoplasm_of_connective_and_other_soft_tissue	1	56	11906	0.926	-0.077	0.191	6.86E-01	9.91E-01	???-?	NA	?|?|?|Other_benign_neoplasm_of_connective_and_other_soft_tissue|?
rs13391356	ATG16L1	T/C	Other_biliary_tract_disease	1	71	11852	1.097	0.093	0.169	5.83E-01	9.83E-01	???+?	NA	?|?|?|Other_biliary_tract_disease|?
rs13391356	ATG16L1	T/C	Other_cardiac_conduction_disorders	1	30	11011	1.02	0.02	0.26	9.40E-01	1.00E+00	???+?	NA	?|?|?|Other_cardiac_conduction_disorders|?
rs13391356	ATG16L1	T/C	Other_cerebral_degenerations	1	132	10268	1.265	0.235	0.125	5.95E-02	7.49E-01	???+?	NA	?|?|?|Other_cerebral_degenerations|?
rs13391356	ATG16L1	T/C	Other_conditions_of_brain	1	337	10268	1.079	0.076	0.079	3.32E-01	9.50E-01	???+?	NA	?|?|?|Other_conditions_of_brain|?
rs13391356	ATG16L1	T/C	Other_conditions_of_the_mother_complicating_pregnancy	1	28	11862	1.34	0.292	0.273	2.85E-01	9.37E-01	???+?	NA	?|?|?|Other_conditions_of_the_mother_complicating_pregnancy|?
rs13391356	ATG16L1	T/C	Other_congenital_anomalies	1	423	8089	1.054	0.052	0.071	4.64E-01	9.71E-01	???+?	NA	?|?|?|Other_congenital_anomalies|?
rs13391356	ATG16L1	T/C	Other_congenital_anomalies_of_skin	1	60	11212	0.855	-0.157	0.185	3.98E-01	9.62E-01	???-?	NA	?|?|?|Other_congenital_anomalies_of_skin|?
rs13391356	ATG16L1	T/C	Other_derangement_of_joint	1	58	11420	0.977	-0.023	0.189	9.04E-01	1.00E+00	???-?	NA	?|?|?|Other_derangement_of_joint|?
rs13391356	ATG16L1	T/C	Other_dermatoses	1	20	11546	1.272	0.241	0.321	4.53E-01	9.69E-01	???+?	NA	?|?|?|Other_dermatoses|?
rs13391356	ATG16L1	T/C	Other_diseases_of_lung	1	152	10725	1.069	0.067	0.116	5.67E-01	9.81E-01	???+?	NA	?|?|?|Other_diseases_of_lung|?
rs13391356	ATG16L1	T/C	Other_diseases_of_respiratory_system	1	327	10592	0.944	-0.058	0.08	4.70E-01	9.71E-01	???-?	NA	?|?|?|Other_diseases_of_respiratory_system|?
rs13391356	ATG16L1	T/C	Other_disorders_of_bladder	1	65	11231	0.828	-0.189	0.179	2.91E-01	9.37E-01	???-?	NA	?|?|?|Other_disorders_of_bladder|?
rs13391356	ATG16L1	T/C	Other_disorders_of_bone_and_cartilage	1	241	9973	0.983	-0.017	0.093	8.53E-01	1.00E+00	???-?	NA	?|?|?|Other_disorders_of_bone_and_cartilage|?
rs13391356	ATG16L1	T/C	Other_disorders_of_circulatory_system	1	123	11479	0.809	-0.212	0.13	1.03E-01	8.13E-01	???-?	NA	?|?|?|Other_disorders_of_circulatory_system|?
rs13391356	ATG16L1	T/C	Other_disorders_of_eye	1	107	10847	1.068	0.066	0.139	6.35E-01	9.87E-01	???+?	NA	?|?|?|Other_disorders_of_eye|?
rs13391356	ATG16L1	T/C	Other_disorders_of_eyelids	1	173	10437	1.031	0.03	0.109	7.80E-01	9.97E-01	???+?	NA	?|?|?|Other_disorders_of_eyelids|?
rs13391356	ATG16L1	T/C	Other_disorders_of_intestine	1	91	11437	0.845	-0.169	0.151	2.63E-01	9.32E-01	???-?	NA	?|?|?|Other_disorders_of_intestine|?
rs13391356	ATG16L1	T/C	Other_disorders_of_lipoid_metabolism_and_hyperalimentation	1	20	11501	0.969	-0.031	0.32	9.22E-01	1.00E+00	???-?	NA	?|?|?|Other_disorders_of_lipoid_metabolism_and_hyperalimentation|?
rs13391356	ATG16L1	T/C	Other_disorders_of_metabolic.endocrine.immunity_disorders	1	96	11501	0.959	-0.042	0.146	7.75E-01	9.97E-01	???-?	NA	?|?|?|Other_disorders_of_metabolic.endocrine.immunity_disorders|?
rs13391356	ATG16L1	T/C	Other_disorders_of_metabolism	1	227	11501	1.021	0.021	0.095	8.23E-01	9.98E-01	???+?	NA	?|?|?|Other_disorders_of_metabolism|?
rs13391356	ATG16L1	T/C	Other_disorders_of_middle_ear_and_mastoid	1	156	8553	1.035	0.035	0.116	7.63E-01	9.97E-01	???+?	NA	?|?|?|Other_disorders_of_middle_ear_and_mastoid|?
rs13391356	ATG16L1	T/C	Other_disorders_of_peritoneum	1	35	11437	1.111	0.105	0.243	6.65E-01	9.90E-01	???+?	NA	?|?|?|Other_disorders_of_peritoneum|?
rs13391356	ATG16L1	T/C	Other_disorders_of_stomach_and_duodenum	1	39	9068	0.801	-0.222	0.231	3.36E-01	9.51E-01	???-?	NA	?|?|?|Other_disorders_of_stomach_and_duodenum|?
rs13391356	ATG16L1	T/C	Other_disorders_of_testis	1	157	11127	0.949	-0.052	0.116	6.54E-01	9.89E-01	???-?	NA	?|?|?|Other_disorders_of_testis|?
rs13391356	ATG16L1	T/C	Other_disorders_of_the_immune_mechanism	1	35	11313	0.877	-0.131	0.243	5.90E-01	9.83E-01	???-?	NA	?|?|?|Other_disorders_of_the_immune_mechanism|?
rs13391356	ATG16L1	T/C	Other_disorders_of_the_kidney_and_ureters	1	303	11410	0.926	-0.077	0.083	3.53E-01	9.55E-01	???-?	NA	?|?|?|Other_disorders_of_the_kidney_and_ureters|?
rs13391356	ATG16L1	T/C	Other_disorders_of_tympanic_membrane	1	277	8553	1.051	0.05	0.087	5.68E-01	9.81E-01	???+?	NA	?|?|?|Other_disorders_of_tympanic_membrane|?
rs13391356	ATG16L1	T/C	Other_disorders_of_urethra_and_urinary_tract	1	309	11231	0.859	-0.152	0.083	6.70E-02	7.62E-01	???-?	NA	?|?|?|Other_disorders_of_urethra_and_urinary_tract|?
rs13391356	ATG16L1	T/C	Other_dyschromia	1	31	11212	1.403	0.339	0.257	1.87E-01	8.93E-01	???+?	NA	?|?|?|Other_dyschromia|?
rs13391356	ATG16L1	T/C	Other_endocrine_disorders	1	295	11063	0.991	-0.009	0.085	9.11E-01	1.00E+00	???-?	NA	?|?|?|Other_endocrine_disorders|?
rs13391356	ATG16L1	T/C	other_food_allergy	1	5908	114573	1.003	0.003	0.019	8.62E-01	1.00E+00	+????	NA	other_food_allergy|?|?|?|?
rs13391356	ATG16L1	T/C	Other_forms_of_chronic_heart_disease	1	21	11946	1.395	0.333	0.311	2.84E-01	9.37E-01	???+?	NA	?|?|?|Other_forms_of_chronic_heart_disease|?
rs13391356	ATG16L1	T/C	Other_headache_syndromes	1	478	10714	1.019	0.019	0.067	7.82E-01	9.97E-01	???+?	NA	?|?|?|Other_headache_syndromes|?
rs13391356	ATG16L1	T/C	Other_hereditary_hemolytic_anemias	1	35	11064	1.176	0.162	0.243	5.06E-01	9.75E-01	???+?	NA	?|?|?|Other_hereditary_hemolytic_anemias|?
rs13391356	ATG16L1	T/C	Other_hypertensive_complications	1	37	11629	1.396	0.334	0.237	1.60E-01	8.74E-01	???+?	NA	?|?|?|Other_hypertensive_complications|?
rs13391356	ATG16L1	T/C	Other_hypertrophic_and_atrophic_conditions_of_skin	1	146	11582	1.073	0.07	0.119	5.53E-01	9.81E-01	???+?	NA	?|?|?|Other_hypertrophic_and_atrophic_conditions_of_skin|?
rs13391356	ATG16L1	T/C	Other_immunological_findings	1	50	11313	1.187	0.171	0.204	4.01E-01	9.62E-01	???+?	NA	?|?|?|Other_immunological_findings|?
rs13391356	ATG16L1	T/C	Other_infectious_diseases	1	92	11390	1.233	0.209	0.149	1.61E-01	8.74E-01	???+?	NA	?|?|?|Other_infectious_diseases|?
rs13391356	ATG16L1	T/C	Other_intestinal_obstruction	1	38	8449	0.886	-0.121	0.231	6.02E-01	9.84E-01	???-?	NA	?|?|?|Other_intestinal_obstruction|?
rs13391356	ATG16L1	T/C	Other_local_infections_of_skin_and_subcutaneous_tissue	1	224	10716	0.951	-0.05	0.096	6.03E-01	9.84E-01	???-?	NA	?|?|?|Other_local_infections_of_skin_and_subcutaneous_tissue|?
rs13391356	ATG16L1	T/C	Other_open_wound_of_head_and_face	1	88	11497	0.759	-0.276	0.156	7.64E-02	7.83E-01	???-?	NA	?|?|?|Other_open_wound_of_head_and_face|?
rs13391356	ATG16L1	T/C	Other_paralytic_syndromes	1	46	10268	1.155	0.144	0.21	4.91E-01	9.72E-01	???+?	NA	?|?|?|Other_paralytic_syndromes|?
rs13391356	ATG16L1	T/C	Other_perinatal_conditions	1	576	11086	1.055	0.054	0.064	4.01E-01	9.62E-01	???+?	NA	?|?|?|Other_perinatal_conditions|?
rs13391356	ATG16L1	T/C	Other_peripheral_nerve_disorders	1	32	11671	1.044	0.043	0.252	8.65E-01	1.00E+00	???+?	NA	?|?|?|Other_peripheral_nerve_disorders|?
rs13391356	ATG16L1	T/C	other_plant_allergy	1	6153	114594	0.988	-0.012	0.019	5.29E-01	9.77E-01	-????	NA	other_plant_allergy|?|?|?|?
rs13391356	ATG16L1	T/C	Other_respiratory_conditions_of_fetus_and_newborn	1	98	11086	1.008	0.008	0.145	9.53E-01	1.00E+00	???+?	NA	?|?|?|Other_respiratory_conditions_of_fetus_and_newborn|?
rs13391356	ATG16L1	T/C	Other_specified__anomalies_of_kidney	1	106	8089	0.924	-0.079	0.139	5.70E-01	9.81E-01	???-?	NA	?|?|?|Other_specified__anomalies_of_kidney|?
rs13391356	ATG16L1	T/C	Other_specified_cardiac_dysrhythmias	1	59	11011	0.657	-0.421	0.191	2.79E-02	6.27E-01	???-?	NA	?|?|?|Other_specified_cardiac_dysrhythmias|?
rs13391356	ATG16L1	T/C	Other_specified_congenital_anomalies_of_nervous_system	1	250	8089	0.963	-0.038	0.091	6.80E-01	9.91E-01	???-?	NA	?|?|?|Other_specified_congenital_anomalies_of_nervous_system|?
rs13391356	ATG16L1	T/C	Other_specified_gastritis	1	134	9068	0.965	-0.036	0.124	7.72E-01	9.97E-01	???-?	NA	?|?|?|Other_specified_gastritis|?
rs13391356	ATG16L1	T/C	Other_specified_intestinal_malabsorption	1	43	8449	1.067	0.065	0.216	7.65E-01	9.97E-01	???+?	NA	?|?|?|Other_specified_intestinal_malabsorption|?
rs13391356	ATG16L1	T/C	Other_symptoms_involving_abdomen_and_pelvis	1	766	9846	0.985	-0.015	0.054	7.75E-01	9.97E-01	???-?	NA	?|?|?|Other_symptoms_involving_abdomen_and_pelvis|?
rs13391356	ATG16L1	T/C	Other_upper_respiratory_disease	1	288	7247	0.95	-0.052	0.086	5.48E-01	9.80E-01	???-?	NA	?|?|?|Other_upper_respiratory_disease|?
rs13391356	ATG16L1	T/C	Otitis_externa	1	406	10814	1	0	0.072	9.98E-01	1.00E+00	???-?	NA	?|?|?|Otitis_externa|?
rs13391356	ATG16L1	T/C	Otitis_media	1	2817	8553	1.001	0.001	0.033	9.80E-01	1.00E+00	???+?	NA	?|?|?|Otitis_media|?
rs13391356	ATG16L1	T/C	Otorrhea	1	113	8553	1.069	0.066	0.136	6.25E-01	9.86E-01	???+?	NA	?|?|?|Otorrhea|?
rs13391356	ATG16L1	T/C	Ovarian_cyst	1	38	11658	1.14	0.131	0.235	5.76E-01	9.82E-01	???+?	NA	?|?|?|Ovarian_cyst|?
rs13391356	ATG16L1	T/C	ovarian_cyst	1	25705	61604	0.995	-0.005	0.011	6.58E-01	9.90E-01	-????	NA	ovarian_cyst|?|?|?|?
rs13391356	ATG16L1	T/C	Ovarian_dysfunction	1	34	11063	1.178	0.164	0.251	5.14E-01	9.76E-01	???+?	NA	?|?|?|Ovarian_dysfunction|?
rs13391356	ATG16L1	T/C	overweight	1	697	10967	1.025	0.025	0.056	6.59E-01	9.90E-01	???+?	NA	?|?|?|Overweight|?
rs13391356	ATG16L1	T/C	Pain_in_joint	1	712	10658	0.97	-0.031	0.056	5.85E-01	9.83E-01	???-?	NA	?|?|?|Pain_in_joint|?
rs13391356	ATG16L1	T/C	Pain_in_limb	1	154	11359	1.071	0.069	0.116	5.52E-01	9.81E-01	???+?	NA	?|?|?|Pain_in_limb|?
rs13391356	ATG16L1	T/C	Palpitations	1	46	11011	1.397	0.334	0.213	1.17E-01	8.33E-01	???+?	NA	?|?|?|Palpitations|?
rs13391356	ATG16L1	T/C	panic	1	19552	206164	1.018	0.018	0.011	9.05E-02	8.04E-01	+????	NA	panic|?|?|?|?
rs13391356	ATG16L1	T/C	paralysis	1	734	87205	0.985	-0.015	0.053	7.78E-01	9.97E-01	-????	NA	paralysis|?|?|?|?
rs13391356	ATG16L1	T/C	Paralysis/spasm_of_vocal_cords_or_larynx	1	42	7247	1.095	0.09	0.22	6.81E-01	9.91E-01	???+?	NA	?|?|?|Paralysis/spasm_of_vocal_cords_or_larynx|?
rs13391356	ATG16L1	T/C	Paralytic_strabismus	1	56	10847	1.203	0.185	0.191	3.34E-01	9.50E-01	???+?	NA	?|?|?|Paralytic_strabismus|?
rs13391356	ATG16L1	T/C	parkinson	1	9308	304013	0.984	-0.016	0.015	2.96E-01	9.38E-01	-????	NA	PD_all_pop_con|?|?|?|?
rs13391356	ATG16L1	T/C	Paroxysmal_supraventricular_tachycardia	1	33	11011	1.114	0.108	0.248	6.65E-01	9.90E-01	???+?	NA	?|?|?|Paroxysmal_supraventricular_tachycardia|?
rs13391356	ATG16L1	T/C	Paroxysmal_tachycardia.unspecified	1	40	11011	1.107	0.101	0.225	6.53E-01	9.89E-01	???+?	NA	?|?|?|Paroxysmal_tachycardia.unspecified|?
rs13391356	ATG16L1	T/C	Partial_epilepsy	1	331	10268	0.999	-0.001	0.079	9.87E-01	1.00E+00	???-?	NA	?|?|?|Partial_epilepsy|?
rs13391356	ATG16L1	T/C	Patellar_fracture	1	21	10830	1.292	0.256	0.313	4.13E-01	9.63E-01	???+?	NA	?|?|?|Patellar_fracture|?
rs13391356	ATG16L1	T/C	Pathologic_fracture	1	29	11676	1.297	0.26	0.265	3.27E-01	9.49E-01	???+?	NA	?|?|?|Pathologic_fracture|?
rs13391356	ATG16L1	T/C	Pathological.developmental_or_recurrent_dislocation	1	28	11420	1.252	0.225	0.27	4.05E-01	9.63E-01	???+?	NA	?|?|?|Pathological.developmental_or_recurrent_dislocation|?
rs13391356	ATG16L1	T/C	pcos	2	5118	91718	1.039	0.038	0.02	6.13E-02	7.52E-01	+??+?	0	pcos|?|?|Polycystic_ovaries|?
rs13391356	ATG16L1	T/C	pcos_baldness	1	1436	29110	1.041	0.04	0.039	3.02E-01	9.40E-01	+????	NA	pcos_baldness|?|?|?|?
rs13391356	ATG16L1	T/C	PD_all_lrrk2y	1	188	607	0.967	-0.033	0.14	8.12E-01	9.97E-01	-????	NA	PD_all_lrrk2y|?|?|?|?
rs13391356	ATG16L1	T/C	PD_all_pop_con_no_fh	1	9308	297840	0.984	-0.016	0.015	3.02E-01	9.40E-01	-????	NA	PD_all_pop_con_no_fh|?|?|?|?
rs13391356	ATG16L1	T/C	pd_dementia	1	229	39234	1.063	0.061	0.094	5.19E-01	9.76E-01	+????	NA	pd_dementia|?|?|?|?
rs13391356	ATG16L1	T/C	pd_family_history	1	12308	68483	0.974	-0.026	0.014	6.02E-02	7.50E-01	-????	NA	pd_family_history|?|?|?|?
rs13391356	ATG16L1	T/C	peanut_allergy	1	1746	115166	1.042	0.041	0.034	2.34E-01	9.22E-01	+????	NA	peanut_allergy|?|?|?|?
rs13391356	ATG16L1	T/C	peanut_allergy_broad	1	2008	147421	1.05	0.049	0.032	1.26E-01	8.41E-01	+????	NA	peanut_allergy_broad|?|?|?|?
rs13391356	ATG16L1	T/C	peanut_allergy_clean	1	1726	84664	1.045	0.044	0.035	2.06E-01	9.04E-01	+????	NA	peanut_allergy_clean|?|?|?|?
rs13391356	ATG16L1	T/C	Pectus_excavatum_and_other_congenital_anomalies_of_ribs/sternum	1	101	8089	1.123	0.116	0.143	4.16E-01	9.63E-01	???+?	NA	?|?|?|Pectus_excavatum_and_other_congenital_anomalies_of_ribs/sternum|?
rs13391356	ATG16L1	T/C	pediatric_ibd	1	256	247774	0.846	-0.168	0.09	6.05E-02	7.51E-01	-????	NA	pediatric_ibd|?|?|?|?
rs13391356	ATG16L1	T/C	Pediculosis_&_phthirus_infestation	1	26	11390	1.353	0.302	0.281	2.82E-01	9.37E-01	???+?	NA	?|?|?|Pediculosis_&_phthirus_infestation|?
rs13391356	ATG16L1	T/C	penicillin_allergy	1	12048	113711	1.02	0.019	0.014	1.56E-01	8.71E-01	+????	NA	penicillin_allergy|?|?|?|?
rs13391356	ATG16L1	T/C	penicillin_allergy	2	12166	85396	1.027	0.027	0.014	5.51E-02	7.40E-01	+??+?	0	penicillin_allergy_clean|?|?|Allergy/adverse_effect_of_penicillin|?
rs13391356	ATG16L1	T/C	Peptic_ulcer	1	47	9068	1.048	0.046	0.209	8.24E-01	9.98E-01	???+?	NA	?|?|?|Peptic_ulcer|?
rs13391356	ATG16L1	T/C	Perforation_of_tympanic_membrane	1	184	8553	1.104	0.099	0.106	3.54E-01	9.55E-01	???+?	NA	?|?|?|Perforation_of_tympanic_membrane|?
rs13391356	ATG16L1	T/C	Pericarditis	1	22	11868	0.675	-0.393	0.312	2.08E-01	9.08E-01	???-?	NA	?|?|?|Pericarditis|?
rs13391356	ATG16L1	T/C	Perinatal_jaundice/isoimmunization	1	112	11086	1.241	0.216	0.139	1.20E-01	8.38E-01	???+?	NA	?|?|?|Perinatal_jaundice/isoimmunization|?
rs13391356	ATG16L1	T/C	Peripheral_enthesopathies	1	152	11141	0.866	-0.144	0.118	2.22E-01	9.17E-01	???-?	NA	?|?|?|Peripheral_enthesopathies|?
rs13391356	ATG16L1	T/C	Peripheral_vascular_disease	1	28	11804	0.885	-0.122	0.274	6.56E-01	9.90E-01	???-?	NA	?|?|?|Peripheral_vascular_disease|?
rs13391356	ATG16L1	T/C	Pervasive_developmental_disorders	1	1012	9422	0.98	-0.02	0.047	6.72E-01	9.90E-01	???-?	NA	?|?|?|Pervasive_developmental_disorders|?
rs13391356	ATG16L1	T/C	phobia	1	3499	205949	0.996	-0.004	0.024	8.81E-01	1.00E+00	-????	NA	phobia|?|?|?|?
rs13391356	ATG16L1	T/C	photic_sneeze	1	32072	66553	0.993	-0.007	0.01	4.60E-01	9.71E-01	-????	NA	photic_sneeze|?|?|?|?
rs13391356	ATG16L1	T/C	Pilonidal_cyst	1	23	10716	1.394	0.332	0.299	2.67E-01	9.33E-01	???+?	NA	?|?|?|Pilonidal_cyst|?
rs13391356	ATG16L1	T/C	Pituitary_hypofunction	1	168	11063	1.103	0.098	0.112	3.81E-01	9.59E-01	???+?	NA	?|?|?|Pituitary_hypofunction|?
rs13391356	ATG16L1	T/C	plantar_warts	1	23999	36567	0.984	-0.017	0.012	1.63E-01	8.76E-01	-????	NA	plantar_warts|?|?|?|?
rs13391356	ATG16L1	T/C	Plasma_protein_metabolism_disorder	1	30	11796	0.802	-0.22	0.265	4.07E-01	9.63E-01	???-?	NA	?|?|?|Plasma_protein_metabolism_disorder|?
rs13391356	ATG16L1	T/C	Pleurisy;_pleural_effusion	1	66	11416	1.117	0.111	0.175	5.27E-01	9.77E-01	???+?	NA	?|?|?|Pleurisy;_pleural_effusion|?
rs13391356	ATG16L1	T/C	pneumonia	3	41427	207573	1.017	0.017	0.008	4.74E-02	7.18E-01	+-?-?	0	pneumonia|Pneumonia|?|Bacterial_pneumonia|?
rs13391356	ATG16L1	T/C	Pneumonia	1	636	9981	0.981	-0.019	0.058	7.40E-01	9.96E-01	???-?	NA	?|?|?|Pneumonia|?
rs13391356	ATG16L1	T/C	Pneumonitis_due_to_inhalation_of_food_or_vomitus	1	34	11416	0.915	-0.089	0.245	7.15E-01	9.93E-01	???-?	NA	?|?|?|Pneumonitis_due_to_inhalation_of_food_or_vomitus|?
rs13391356	ATG16L1	T/C	Poisoning_by_analgesics.antipyretics.and_antirheumatics	1	57	9857	1.323	0.28	0.189	1.39E-01	8.56E-01	???+?	NA	?|?|?|Poisoning_by_analgesics.antipyretics.and_antirheumatics|?
rs13391356	ATG16L1	T/C	Poisoning_by_antibiotics	1	581	9857	0.957	-0.044	0.061	4.65E-01	9.71E-01	???-?	NA	?|?|?|Poisoning_by_antibiotics|?
rs13391356	ATG16L1	T/C	Poisoning_by_other_anti_infectives	1	103	9857	1.036	0.035	0.141	8.04E-01	9.97E-01	???+?	NA	?|?|?|Poisoning_by_other_anti-infectives|?
rs13391356	ATG16L1	T/C	Poisoning_by_primarily_systemic_agents	1	35	9857	1.147	0.137	0.241	5.70E-01	9.81E-01	???+?	NA	?|?|?|Poisoning_by_primarily_systemic_agents|?
rs13391356	ATG16L1	T/C	polio	1	507	85172	1.075	0.072	0.064	2.56E-01	9.28E-01	+????	NA	polio|?|?|?|?
rs13391356	ATG16L1	T/C	pollen_allergy	1	39115	110451	0.992	-0.008	0.008	3.31E-01	9.50E-01	-????	NA	pollen_allergy|?|?|?|?
rs13391356	ATG16L1	T/C	pollen_allergy_clean	1	38898	39894	0.995	-0.005	0.01	5.96E-01	9.83E-01	-????	NA	pollen_allergy_clean|?|?|?|?
rs13391356	ATG16L1	T/C	pollen_allergy_meta	1	38898	48563	0.996	-0.004	0.01	7.15E-01	9.93E-01	-????	NA	pollen_allergy_meta|?|?|?|?
rs13391356	ATG16L1	T/C	Polyarteritis_nodosa_and_allied_conditions	1	37	11804	1.286	0.251	0.235	2.84E-01	9.37E-01	???+?	NA	?|?|?|Polyarteritis_nodosa_and_allied_conditions|?
rs13391356	ATG16L1	T/C	ponv_any	1	5897	14069	1.003	0.003	0.023	8.86E-01	1.00E+00	+????	NA	ponv_any|?|?|?|?
rs13391356	ATG16L1	T/C	ponv_mod_severe	1	12532	19688	1.017	0.017	0.017	3.16E-01	9.45E-01	+????	NA	ponv_mod_severe|?|?|?|?
rs13391356	ATG16L1	T/C	ponv_one_surgery	1	9785	19817	1.006	0.006	0.018	7.58E-01	9.96E-01	+????	NA	ponv_one_surgery|?|?|?|?
rs13391356	ATG16L1	T/C	ponv_two_surgeries	1	4626	14124	1.007	0.007	0.025	7.88E-01	9.97E-01	+????	NA	ponv_two_surgeries|?|?|?|?
rs13391356	ATG16L1	T/C	Portal_hypertension	1	21	11547	1.04	0.039	0.311	9.01E-01	1.00E+00	???+?	NA	?|?|?|Portal_hypertension|?
rs13391356	ATG16L1	T/C	positive_tb_test	1	4234	80555	0.998	-0.002	0.023	9.14E-01	1.00E+00	-????	NA	positive_tb_test|?|?|?|?
rs13391356	ATG16L1	T/C	Posterior_pituitary_disorders	1	27	11063	1.041	0.04	0.274	8.83E-01	1.00E+00	???+?	NA	?|?|?|Posterior_pituitary_disorders|?
rs13391356	ATG16L1	T/C	Postoperative_infection	1	36	11697	1.027	0.026	0.237	9.12E-01	1.00E+00	???+?	NA	?|?|?|Postoperative_infection|?
rs13391356	ATG16L1	T/C	postpartum_depression	1	10722	37955	0.987	-0.013	0.016	4.06E-01	9.63E-01	-????	NA	postpartum_depression|?|?|?|?
rs13391356	ATG16L1	T/C	ppi_any_gi_problems	1	553	3394	0.938	-0.064	0.065	3.20E-01	9.47E-01	-????	NA	ppi_any_gi_problems|?|?|?|?
rs13391356	ATG16L1	T/C	ppi_any_neuro_problems	1	242	3705	1.008	0.008	0.094	9.29E-01	1.00E+00	+????	NA	ppi_any_neuro_problems|?|?|?|?
rs13391356	ATG16L1	T/C	ppi_any_side_effect	1	971	2932	0.942	-0.06	0.052	2.55E-01	9.28E-01	-????	NA	ppi_any_side_effect|?|?|?|?
rs13391356	ATG16L1	T/C	ppi_cyp2c19_gi_problems	1	417	2992	0.888	-0.119	0.074	1.07E-01	8.21E-01	-????	NA	ppi_cyp2c19_gi_problems|?|?|?|?
rs13391356	ATG16L1	T/C	ppi_cyp2c19_neuro_problems	1	187	3222	1.011	0.011	0.106	9.15E-01	1.00E+00	+????	NA	ppi_cyp2c19_neuro_problems|?|?|?|?
rs13391356	ATG16L1	T/C	ppi_cyp2c19_side_effect	1	730	2625	0.911	-0.093	0.059	1.15E-01	8.29E-01	-????	NA	ppi_cyp2c19_side_effect|?|?|?|?
rs13391356	ATG16L1	T/C	ppi_efficacy	1	2114	17584	0.967	-0.034	0.033	3.01E-01	9.40E-01	-????	NA	ppi_efficacy|?|?|?|?
rs13391356	ATG16L1	T/C	pr_positive_breast_cancer	1	733	134144	0.96	-0.041	0.053	4.37E-01	9.66E-01	-????	NA	pr_positive_breast_cancer|?|?|?|?
rs13391356	ATG16L1	T/C	preeclampsia_all	1	2989	32267	1.021	0.02	0.027	4.51E-01	9.69E-01	+????	NA	preeclampsia_all|?|?|?|?
rs13391356	ATG16L1	T/C	preeclampsia_or_hbp	1	9630	52374	1.007	0.007	0.016	6.35E-01	9.87E-01	+????	NA	preeclampsia_or_hbp|?|?|?|?
rs13391356	ATG16L1	T/C	Premature_beats	1	41	11011	1.104	0.099	0.223	6.57E-01	9.90E-01	???+?	NA	?|?|?|Premature_beats|?
rs13391356	ATG16L1	T/C	prevacid_any_problems	1	229	1178	1.037	0.037	0.101	7.18E-01	9.94E-01	+????	NA	prevacid_any_problems|?|?|?|?
rs13391356	ATG16L1	T/C	prilosec_combined	1	2702	15299	0.934	-0.068	0.03	2.21E-02	6.00E-01	-????	NA	prilosec_combined|?|?|?|?
rs13391356	ATG16L1	T/C	prilosec_otc	1	2833	14537	0.927	-0.075	0.029	1.00E-02	4.63E-01	-????	NA	prilosec_otc|?|?|?|?
rs13391356	ATG16L1	T/C	primary_biliary_cirrhosis	1	2764	10475	0.936	-0.067	0.032	4.02E-02	6.90E-01	????-	NA	?|?|?|?|Primary_biliary_cirrhosis
rs13391356	ATG16L1	T/C	Primary_biliary_cirrhosis	1	1840	2315	0.968	-0.033	0.045	4.63E-01	9.71E-01	????-	NA	?|?|?|?|Primary_biliary_cirrhosis
rs13391356	ATG16L1	T/C	Primary_pulmonary_hypertension	1	34	11854	1.093	0.089	0.245	7.16E-01	9.93E-01	???+?	NA	?|?|?|Primary_pulmonary_hypertension|?
rs13391356	ATG16L1	T/C	primary_thrombocytopenia	1	66	11305	0.902	-0.103	0.176	5.61E-01	9.81E-01	???-?	NA	?|?|?|Primary_thrombocytopenia|?
rs13391356	ATG16L1	T/C	primary/intrinsic_cardiomyopathies	1	53	11868	1.264	0.234	0.196	2.33E-01	9.21E-01	???+?	NA	?|?|?|Primary/intrinsic_cardiomyopathies|?
rs13391356	ATG16L1	T/C	progressive_myopia	1	30	11789	0.895	-0.111	0.262	6.71E-01	9.90E-01	???-?	NA	?|?|?|progressive_myopia|?
rs13391356	ATG16L1	T/C	propionic_acid_any_serious_gi_problems	1	1209	48179	0.983	-0.017	0.041	6.78E-01	9.91E-01	-????	NA	propionic_acid_any_serious_gi_problems|?|?|?|?
rs13391356	ATG16L1	T/C	propionic_acid_any_serious_gi_problems_or_pain	1	6287	43100	1.004	0.004	0.019	8.32E-01	9.99E-01	+????	NA	propionic_acid_any_serious_gi_problems_or_pain|?|?|?|?
rs13391356	ATG16L1	T/C	prostate_cancer	2	5325	207650	1.019	0.018	0.021	3.72E-01	9.57E-01	++???	0	prostate_cancer|Prostate_cancer|?|?|?
rs13391356	ATG16L1	T/C	prostate_enlargement	1	7350	39863	1.026	0.026	0.021	2.25E-01	9.18E-01	+????	NA	prostate_enlargement|?|?|?|?
rs13391356	ATG16L1	T/C	Protein_calorie_malnutrition	1	145	9587	0.914	-0.09	0.119	4.51E-01	9.69E-01	???-?	NA	?|?|?|Protein-calorie_malnutrition|?
rs13391356	ATG16L1	T/C	Protein_plasma/amino_acid_transport_and_metabolism_disorder	1	67	11796	0.908	-0.097	0.176	5.82E-01	9.83E-01	???-?	NA	?|?|?|Protein_plasma/amino-acid_transport_and_metabolism_disorder|?
rs13391356	ATG16L1	T/C	Proteinuria	1	31	11796	0.793	-0.232	0.26	3.72E-01	9.57E-01	???-?	NA	?|?|?|Proteinuria|?
rs13391356	ATG16L1	T/C	protonix_any_problems	1	139	636	1.268	0.237	0.132	7.15E-02	7.74E-01	+????	NA	protonix_any_problems|?|?|?|?
rs13391356	ATG16L1	T/C	Pruritus_and_related_conditions	1	30	11895	0.852	-0.16	0.263	5.43E-01	9.79E-01	???-?	NA	?|?|?|Pruritus_and_related_conditions|?
rs13391356	ATG16L1	T/C	Psoriasis	1	60	10997	0.811	-0.21	0.188	2.65E-01	9.32E-01	???-?	NA	?|?|?|Psoriasis|?
rs13391356	ATG16L1	T/C	psoriasis	3	17335	364095	0.997	-0.003	0.011	7.83E-01	9.97E-01	-+?-?	73.58	psoriasis|Psoriasis|?|Psoriasis_vulgaris|?
rs13391356	ATG16L1	T/C	Psoriasis_&_related_disorders	1	81	10997	0.754	-0.282	0.162	8.22E-02	7.93E-01	???-?	NA	?|?|?|Psoriasis_&_related_disorders|?
rs13391356	ATG16L1	T/C	Psoriatic_arthropathy	1	37	10997	0.983	-0.017	0.239	9.43E-01	1.00E+00	???-?	NA	?|?|?|Psoriatic_arthropathy|?
rs13391356	ATG16L1	T/C	Psychogenic_and_somatoform_disorders	1	22	10999	1.189	0.173	0.305	5.70E-01	9.81E-01	???+?	NA	?|?|?|Psychogenic_and_somatoform_disorders|?
rs13391356	ATG16L1	T/C	Ptosis_of_eyelid	1	148	10437	0.945	-0.056	0.118	6.35E-01	9.87E-01	???-?	NA	?|?|?|Ptosis_of_eyelid|?
rs13391356	ATG16L1	T/C	ptsd	1	10162	216281	1.018	0.018	0.014	2.21E-01	9.17E-01	+????	NA	ptsd|?|?|?|?
rs13391356	ATG16L1	T/C	Pulmonary_collapse;_interstitial/compensatory_emphysema	1	44	11416	0.847	-0.166	0.215	4.41E-01	9.67E-01	???-?	NA	?|?|?|Pulmonary_collapse;_interstitial/compensatory_emphysema|?
rs13391356	ATG16L1	T/C	Pulmonary_embolism	1	949	111077	1.016	0.015	0.046	7.39E-01	9.96E-01	?+???	NA	?|Pulmonary_embolism|?|?|?
rs13391356	ATG16L1	T/C	pulmonary_heart_disease	1	64	11854	1.049	0.048	0.179	7.88E-01	9.97E-01	???+?	NA	?|?|?|pulmonary_heart_disease|?
rs13391356	ATG16L1	T/C	Purpura_and_other_hemorrhagic_conditions	1	210	11305	0.95	-0.051	0.099	6.06E-01	9.84E-01	???-?	NA	?|?|?|Purpura_and_other_hemorrhagic_conditions|?
rs13391356	ATG16L1	T/C	Pyogenic_granuloma	1	30	10716	0.754	-0.283	0.267	2.90E-01	9.37E-01	???-?	NA	?|?|?|Pyogenic_granuloma|?
rs13391356	ATG16L1	T/C	Rash_and_other_nonspecific_skin_eruption	1	111	11340	0.727	-0.319	0.139	2.13E-02	5.91E-01	???-?	NA	?|?|?|Rash_and_other_nonspecific_skin_eruption|?
rs13391356	ATG16L1	T/C	red_ants_allergy	1	2744	115044	0.995	-0.005	0.027	8.56E-01	1.00E+00	-????	NA	red_ants_allergy|?|?|?|?
rs13391356	ATG16L1	T/C	red_ants_allergy_clean	1	2676	78538	0.996	-0.004	0.028	8.96E-01	1.00E+00	-????	NA	red_ants_allergy_clean|?|?|?|?
rs13391356	ATG16L1	T/C	reduced_kidney_function	1	179	86479	0.943	-0.058	0.107	5.84E-01	9.83E-01	-????	NA	reduced_kidney_function|?|?|?|?
rs13391356	ATG16L1	T/C	Redundant_prepuce_and_phimosis/BXO	1	119	11127	1.029	0.028	0.134	8.31E-01	9.99E-01	???+?	NA	?|?|?|Redundant_prepuce_and_phimosis/BXO|?
rs13391356	ATG16L1	T/C	Reflux_esophagitis	1	108	9068	1.055	0.053	0.138	6.99E-01	9.92E-01	???+?	NA	?|?|?|Reflux_esophagitis|?
rs13391356	ATG16L1	T/C	renal_failure	1	89	11410	1.055	0.053	0.151	7.25E-01	9.95E-01	???+?	NA	?|?|?|Renal_failure|?
rs13391356	ATG16L1	T/C	requip_only_response	1	52	60	1.324	0.281	0.299	3.47E-01	9.53E-01	+????	NA	requip_only_response|?|?|?|?
rs13391356	ATG16L1	T/C	requip_response	1	246	879	1.079	0.076	0.104	4.69E-01	9.71E-01	+????	NA	requip_response|?|?|?|?
rs13391356	ATG16L1	T/C	Respiratory_abnormalities	1	79	10725	0.953	-0.048	0.162	7.67E-01	9.97E-01	???-?	NA	?|?|?|Respiratory_abnormalities|?
rs13391356	ATG16L1	T/C	Respiratory_failure	1	36	11416	0.979	-0.021	0.237	9.30E-01	1.00E+00	???-?	NA	?|?|?|Respiratory_failure|?
rs13391356	ATG16L1	T/C	Respiratory_failure;_insufficiency;_arrest	1	118	11416	0.95	-0.051	0.131	6.96E-01	9.92E-01	???-?	NA	?|?|?|Respiratory_failure;_insufficiency;_arrest|?
rs13391356	ATG16L1	T/C	Respiratory_insufficiency	1	70	11416	1.044	0.043	0.169	7.99E-01	9.97E-01	???+?	NA	?|?|?|Respiratory_insufficiency|?
rs13391356	ATG16L1	T/C	restless_leg_syndrome	1	7510	74539	1.009	0.009	0.017	6.09E-01	9.85E-01	+????	NA	iqb.restless_leg_syndrome|?|?|?|?
rs13391356	ATG16L1	T/C	Retention_of_urine	1	102	10532	0.911	-0.094	0.142	5.09E-01	9.76E-01	???-?	NA	?|?|?|Retention_of_urine|?
rs13391356	ATG16L1	T/C	Retinal_disorders	1	71	11789	1.083	0.08	0.168	6.36E-01	9.87E-01	???+?	NA	?|?|?|Retinal_disorders|?
rs13391356	ATG16L1	T/C	retinal_tears	1	2536	85260	0.952	-0.049	0.029	9.26E-02	8.04E-01	-????	NA	retinal_tears|?|?|?|?
rs13391356	ATG16L1	T/C	rheumatic_fever	1	1071	84173	0.997	-0.003	0.044	9.39E-01	1.00E+00	-????	NA	rheumatic_fever|?|?|?|?
rs13391356	ATG16L1	T/C	rheumatoid_arthritis	2	7896	360430	1.009	0.009	0.016	5.87E-01	9.83E-01	+-???	12.88	rheumatoid_arthritis|Rheumatoid_arthritis|?|?|?
rs13391356	ATG16L1	T/C	Rheumatoid_arthritis_&_related_inflammatory_polyarthropathies	1	245	11570	1.04	0.039	0.092	6.69E-01	9.90E-01	???+?	NA	?|?|?|Rheumatoid_arthritis_&_related_inflammatory_polyarthropathies|?
rs13391356	ATG16L1	T/C	rhinitis	1	53635	117562	0.987	-0.013	0.007	7.93E-02	7.85E-01	-????	NA	rhinitis|?|?|?|?
rs13391356	ATG16L1	T/C	rhinitis_eczema	1	33962	19195	1.012	0.012	0.013	3.51E-01	9.55E-01	+????	NA	rhinitis_eczema|?|?|?|?
rs13391356	ATG16L1	T/C	Risk_taking	1	27759	84577	1.005	0.005	0.01	6.27E-01	9.87E-01	?+???	NA	?|Risk_taking|?|?|?
rs13391356	ATG16L1	T/C	rosacea_all	1	15564	202874	1.014	0.014	0.012	2.49E-01	9.28E-01	+????	NA	rosacea_all|?|?|?|?
rs13391356	ATG16L1	T/C	rosacea_dx	1	5756	44332	1.038	0.038	0.02	6.30E-02	7.55E-01	+????	NA	rosacea_dx|?|?|?|?
rs13391356	ATG16L1	T/C	rubella	2	11686	180563	1.007	0.007	0.015	6.61E-01	9.90E-01	++???	66.44	rubella|Rubella|?|?|?
rs13391356	ATG16L1	T/C	Scar_conditions_and_fibrosis_of_skin	1	48	11053	1.053	0.052	0.207	8.02E-01	9.97E-01	???+?	NA	?|?|?|Scar_conditions_and_fibrosis_of_skin|?
rs13391356	ATG16L1	T/C	scarlet_fever	2	6727	221717	1.016	0.016	0.018	3.80E-01	9.58E-01	++???	38.13	scarlet_fever|Scarlet_fever|?|?|?
rs13391356	ATG16L1	T/C	Sciatica	1	1035	111302	1.01	0.01	0.044	8.14E-01	9.97E-01	?+???	NA	?|Sciatica|?|?|?
rs13391356	ATG16L1	T/C	scoliosis	2	8808	88075	1.026	0.026	0.016	1.09E-01	8.25E-01	+??-?	0	scoliosis|?|?|Scoliosis|?
rs13391356	ATG16L1	T/C	seasonal_allergies_broad	1	50993	109231	0.995	-0.005	0.008	5.05E-01	9.75E-01	-????	NA	seasonal_allergies_broad|?|?|?|?
rs13391356	ATG16L1	T/C	Sebaceous_cyst	1	37	11313	1.112	0.106	0.234	6.51E-01	9.89E-01	???+?	NA	?|?|?|Sebaceous_cyst|?
rs13391356	ATG16L1	T/C	Seborheic_dermatitis	1	152	11212	1.01	0.01	0.117	9.31E-01	1.00E+00	???+?	NA	?|?|?|Seborheic_dermatitis|?
rs13391356	ATG16L1	T/C	Seborrheic_dermatitis	1	152	11212	1.01	0.01	0.117	9.31E-01	1.00E+00	???+?	NA	?|?|?|Seborrheic_dermatitis|?
rs13391356	ATG16L1	T/C	Secondary_malignant_neoplasm	1	48	11381	1.276	0.244	0.206	2.37E-01	9.23E-01	???+?	NA	?|?|?|Secondary_malignant_neoplasm|?
rs13391356	ATG16L1	T/C	Sensitivity	1	60578	48710	1.005	0.005	0.009	5.59E-01	9.81E-01	?+???	NA	?|Sensitivity|?|?|?
rs13391356	ATG16L1	T/C	Sensorineural_hearing_loss	1	312	9763	1.136	0.127	0.082	1.20E-01	8.38E-01	???+?	NA	?|?|?|Sensorineural_hearing_loss|?
rs13391356	ATG16L1	T/C	septicemia	2	135	123565	1.155	0.144	0.122	2.38E-01	9.23E-01	?+?+?	0	?|Septicaemia|?|Septicemia|?
rs13391356	ATG16L1	T/C	serious_side_effects_ace_inhibitors	1	458	30957	1.013	0.013	0.067	8.43E-01	1.00E+00	+????	NA	serious_side_effects_ace_inhibitors|?|?|?|?
rs13391356	ATG16L1	T/C	serious_side_effects_amoxicillin	1	501	30941	1.025	0.024	0.064	7.04E-01	9.92E-01	+????	NA	serious_side_effects_amoxicillin|?|?|?|?
rs13391356	ATG16L1	T/C	serious_side_effects_antibiotics	1	487	30944	0.96	-0.041	0.065	5.31E-01	9.77E-01	-????	NA	serious_side_effects_antibiotics|?|?|?|?
rs13391356	ATG16L1	T/C	serious_side_effects_aspirin	1	367	30961	0.895	-0.111	0.075	1.39E-01	8.56E-01	-????	NA	serious_side_effects_aspirin|?|?|?|?
rs13391356	ATG16L1	T/C	serious_side_effects_beta_lactamase_penicillins	1	2346	30837	1.005	0.005	0.031	8.73E-01	1.00E+00	+????	NA	serious_side_effects_beta_lactamase_penicillins|?|?|?|?
rs13391356	ATG16L1	T/C	serious_side_effects_codeine	1	758	30911	0.962	-0.038	0.053	4.67E-01	9.71E-01	-????	NA	serious_side_effects_codeine|?|?|?|?
rs13391356	ATG16L1	T/C	serious_side_effects_dopamine_agonists	1	245	30979	0.881	-0.127	0.092	1.66E-01	8.79E-01	-????	NA	serious_side_effects_dopamine_agonists|?|?|?|?
rs13391356	ATG16L1	T/C	serious_side_effects_erythromycin	1	473	30953	1.097	0.092	0.066	1.60E-01	8.74E-01	+????	NA	serious_side_effects_erythromycin|?|?|?|?
rs13391356	ATG16L1	T/C	serious_side_effects_fluoroquinolones	1	594	30953	1.003	0.003	0.059	9.58E-01	1.00E+00	+????	NA	serious_side_effects_fluoroquinolones|?|?|?|?
rs13391356	ATG16L1	T/C	serious_side_effects_morphine	1	434	30954	0.953	-0.048	0.069	4.84E-01	9.72E-01	-????	NA	serious_side_effects_morphine|?|?|?|?
rs13391356	ATG16L1	T/C	serious_side_effects_opium_alkaloids	1	983	30898	0.932	-0.07	0.046	1.30E-01	8.45E-01	-????	NA	serious_side_effects_opium_alkaloids|?|?|?|?
rs13391356	ATG16L1	T/C	serious_side_effects_oral_antiinfectives	1	639	30936	0.946	-0.056	0.057	3.26E-01	9.48E-01	-????	NA	serious_side_effects_oral_antiinfectives|?|?|?|?
rs13391356	ATG16L1	T/C	serious_side_effects_ssri	1	982	30920	1.053	0.052	0.046	2.62E-01	9.32E-01	+????	NA	serious_side_effects_ssri|?|?|?|?
rs13391356	ATG16L1	T/C	serious_side_effects_statins	1	1045	30905	0.986	-0.014	0.046	7.55E-01	9.96E-01	-????	NA	serious_side_effects_statins|?|?|?|?
rs13391356	ATG16L1	T/C	serious_side_effects_sulfonamides	1	83	30983	1.331	0.286	0.156	6.63E-02	7.62E-01	+????	NA	serious_side_effects_sulfonamides|?|?|?|?
rs13391356	ATG16L1	T/C	serious_side_effects_trimethoprim	1	457	30954	0.877	-0.131	0.067	5.02E-02	7.30E-01	-????	NA	serious_side_effects_trimethoprim|?|?|?|?
rs13391356	ATG16L1	T/C	serious_side_effects_vicodin	1	363	30964	1.047	0.046	0.075	5.42E-01	9.79E-01	+????	NA	serious_side_effects_vicodin|?|?|?|?
rs13391356	ATG16L1	T/C	shellfish_allergy	1	3522	114962	1.013	0.012	0.024	6.08E-01	9.85E-01	+????	NA	shellfish_allergy|?|?|?|?
rs13391356	ATG16L1	T/C	shellfish_allergy_clean	1	3469	79918	1.015	0.015	0.025	5.51E-01	9.81E-01	+????	NA	shellfish_allergy_clean|?|?|?|?
rs13391356	ATG16L1	T/C	shingles	1	16593	114894	1.004	0.004	0.012	7.70E-01	9.97E-01	+????	NA	shingles|?|?|?|?
rs13391356	ATG16L1	T/C	Short_gestation;_low_birth_weight;_and_fetal_growth_retardation	1	345	11367	1.102	0.097	0.078	2.16E-01	9.14E-01	???+?	NA	?|?|?|Short_gestation;_low_birth_weight;_and_fetal_growth_retardation|?
rs13391356	ATG16L1	T/C	short_term_memory_(binary)	1	34127	78210	1.004	0.004	0.009	6.28E-01	9.87E-01	?+???	NA	?|short-term_memory_(binary)|?|?|?
rs13391356	ATG16L1	T/C	Sickle_cell_anemia	1	23	11064	0.91	-0.094	0.297	7.51E-01	9.96E-01	???-?	NA	?|?|?|Sickle_cell_anemia|?
rs13391356	ATG16L1	T/C	Simple_goiter	1	25	11508	0.816	-0.203	0.289	4.82E-01	9.72E-01	???-?	NA	?|?|?|Simple_goiter|?
rs13391356	ATG16L1	T/C	sinemet_response	1	474	2231	0.98	-0.02	0.074	7.83E-01	9.97E-01	-????	NA	sinemet_response|?|?|?|?
rs13391356	ATG16L1	T/C	skin_cancer	1	23439	240977	1.001	0.001	0.01	9.35E-01	1.00E+00	+????	NA	any_skin_cancer|?|?|?|?
rs13391356	ATG16L1	T/C	Skin_neoplasm_of_uncertain_behavior	1	75	11852	1.096	0.092	0.164	5.77E-01	9.82E-01	???+?	NA	?|?|?|Skin_neoplasm_of_uncertain_behavior|?
rs13391356	ATG16L1	T/C	sleep_apnea	2	14648	115509	0.999	-0.001	0.013	9.41E-01	1.00E+00	+??-?	15.61	sleep_apnea|?|?|Sleep_apnea|?
rs13391356	ATG16L1	T/C	Sleep_disorders	1	1207	10152	0.971	-0.03	0.044	5.04E-01	9.74E-01	???-?	NA	?|?|?|Sleep_disorders|?
rs13391356	ATG16L1	T/C	Smoking_cessation	1	13674	28839	1.007	0.007	0.015	6.36E-01	9.87E-01	?+???	NA	?|Smoking_cessation|?|?|?
rs13391356	ATG16L1	T/C	Smoking_initiation	1	52049	59989	1.002	0.002	0.009	7.74E-01	9.97E-01	?+???	NA	?|Smoking_initiation|?|?|?
rs13391356	ATG16L1	T/C	Snoring	1	40101	72236	1.001	0.001	0.009	8.94E-01	1.00E+00	?+???	NA	?|Snoring|?|?|?
rs13391356	ATG16L1	T/C	soy_allergy	1	1364	115200	1.046	0.045	0.039	2.39E-01	9.23E-01	+????	NA	soy_allergy|?|?|?|?
rs13391356	ATG16L1	T/C	soy_allergy_clean	1	1349	82284	1.049	0.048	0.039	2.21E-01	9.17E-01	+????	NA	soy_allergy_clean|?|?|?|?
rs13391356	ATG16L1	T/C	Spasm_of_muscle	1	35	11561	1.291	0.255	0.242	2.90E-01	9.37E-01	???+?	NA	?|?|?|Spasm_of_muscle|?
rs13391356	ATG16L1	T/C	Speech_and_language_disorder	1	481	9422	1.062	0.06	0.067	3.75E-01	9.57E-01	???+?	NA	?|?|?|Speech_and_language_disorder|?
rs13391356	ATG16L1	T/C	Spina_bifida	1	86	8089	0.95	-0.052	0.154	7.38E-01	9.96E-01	???-?	NA	?|?|?|Spina_bifida|?
rs13391356	ATG16L1	T/C	Spirochetal_infection	1	37	11390	0.922	-0.081	0.233	7.28E-01	9.95E-01	???-?	NA	?|?|?|Spirochetal_infection|?
rs13391356	ATG16L1	T/C	Spondylosis_and_allied_disorders	1	45	11744	1.141	0.132	0.212	5.33E-01	9.77E-01	???+?	NA	?|?|?|Spondylosis_and_allied_disorders|?
rs13391356	ATG16L1	T/C	Spondylosis_without_myelopathy	1	25	11744	1.081	0.078	0.283	7.84E-01	9.97E-01	???+?	NA	?|?|?|Spondylosis_without_myelopathy|?
rs13391356	ATG16L1	T/C	Sprains_and_strains	1	355	11355	1.045	0.044	0.077	5.67E-01	9.81E-01	???+?	NA	?|?|?|Sprains_and_strains|?
rs13391356	ATG16L1	T/C	squamous_cell_carcinoma	1	7628	265396	1.004	0.004	0.017	8.29E-01	9.99E-01	+????	NA	squamous_cell_carcinoma|?|?|?|?
rs13391356	ATG16L1	T/C	Staphylococcus_infections	1	71	11306	1.358	0.306	0.171	7.33E-02	7.75E-01	???+?	NA	?|?|?|Staphylococcus_infections|?
rs13391356	ATG16L1	T/C	statin_dose_decrease_coalesce	1	1102	5752	0.92	-0.084	0.046	6.94E-02	7.69E-01	-????	NA	statin_dose_decrease_coalesce|?|?|?|?
rs13391356	ATG16L1	T/C	statin_dose_increase_coalesce	1	1354	5741	0.994	-0.006	0.042	8.93E-01	1.00E+00	-????	NA	statin_dose_increase_coalesce|?|?|?|?
rs13391356	ATG16L1	T/C	statin_effect_binary_coalesce	1	13696	2110	1.006	0.006	0.033	8.51E-01	1.00E+00	+????	NA	statin_effect_binary_coalesce|?|?|?|?
rs13391356	ATG16L1	T/C	statin_side_effect_any_coalesce	1	6594	9254	0.999	-0.001	0.023	9.80E-01	1.00E+00	-????	NA	statin_side_effect_any_coalesce|?|?|?|?
rs13391356	ATG16L1	T/C	statin_side_effect_muscle_pain_coalesce	1	4448	11393	1.021	0.021	0.025	4.12E-01	9.63E-01	+????	NA	statin_side_effect_muscle_pain_coalesce|?|?|?|?
rs13391356	ATG16L1	T/C	statin_stop_reason_efficacy_coalesce	1	1148	6761	0.97	-0.031	0.045	4.97E-01	9.72E-01	-????	NA	statin_stop_reason_efficacy_coalesce|?|?|?|?
rs13391356	ATG16L1	T/C	statin_stop_reason_side_effects_coalesce	1	3826	4090	1.014	0.014	0.032	6.61E-01	9.90E-01	+????	NA	statin_stop_reason_side_effects_coalesce|?|?|?|?
rs13391356	ATG16L1	T/C	Stomach/abdominal_pain	1	5250	4108	0.993	-0.007	0.029	8.08E-01	9.97E-01	?-???	NA	?|Stomach/abdominal_pain|?|?|?
rs13391356	ATG16L1	T/C	Stomatitis_and_mucositis	1	42	11557	1.003	0.003	0.22	9.89E-01	1.00E+00	???+?	NA	?|?|?|Stomatitis_and_mucositis|?
rs13391356	ATG16L1	T/C	strabismus	2	4828	100073	1.002	0.002	0.021	9.10E-01	1.00E+00	-??+?	67.97	iqb.strabismus|?|?|Strabismus_(not_specified_as_paralytic)|?
rs13391356	ATG16L1	T/C	Stricture_and_stenosis_of_esophagus	1	30	9068	0.663	-0.411	0.266	1.23E-01	8.39E-01	???-?	NA	?|?|?|Stricture_and_stenosis_of_esophagus|?
rs13391356	ATG16L1	T/C	Stricture/obstruction_of_ureter	1	26	11410	0.766	-0.266	0.284	3.49E-01	9.54E-01	???-?	NA	?|?|?|Stricture/obstruction_of_ureter|?
rs13391356	ATG16L1	T/C	stroke	2	4328	356016	0.991	-0.009	0.022	6.65E-01	9.90E-01	--???	0	stroke|Stroke|?|?|?
rs13391356	ATG16L1	T/C	Subjective_visual_disturbances	1	37	11356	1.102	0.097	0.236	6.80E-01	9.91E-01	???+?	NA	?|?|?|Subjective_visual_disturbances|?
rs13391356	ATG16L1	T/C	Substance_addiction_and_disorders	1	34	11962	1.466	0.382	0.247	1.21E-01	8.38E-01	???+?	NA	?|?|?|Substance_addiction_and_disorders|?
rs13391356	ATG16L1	T/C	sudafed_jitter	1	16764	25403	0.989	-0.011	0.014	4.37E-01	9.66E-01	-????	NA	sudafed_jitter|?|?|?|?
rs13391356	ATG16L1	T/C	Suffer_nerves	1	22975	85396	0.99	-0.01	0.011	3.41E-01	9.53E-01	?-???	NA	?|Suffer_nerves|?|?|?
rs13391356	ATG16L1	T/C	sulfa_drug_allergy	1	7248	114419	1.008	0.008	0.017	6.46E-01	9.88E-01	+????	NA	sulfa_drug_allergy|?|?|?|?
rs13391356	ATG16L1	T/C	sulfa_drug_allergy_clean	1	7199	75957	1.009	0.009	0.018	6.08E-01	9.85E-01	+????	NA	sulfa_drug_allergy_clean|?|?|?|?
rs13391356	ATG16L1	T/C	Sulfonamides	1	81	9857	1.023	0.023	0.159	8.86E-01	1.00E+00	???+?	NA	?|?|?|Sulfonamides|?
rs13391356	ATG16L1	T/C	Superficial_cellulitis_and_abscess	1	340	10716	1.06	0.058	0.078	4.61E-01	9.71E-01	???+?	NA	?|?|?|Superficial_cellulitis_and_abscess|?
rs13391356	ATG16L1	T/C	Suppurative_and_unspecified_otitis_media	1	2204	8553	1.011	0.011	0.036	7.60E-01	9.97E-01	???+?	NA	?|?|?|Suppurative_and_unspecified_otitis_media|?
rs13391356	ATG16L1	T/C	Swelling.mass.or_lump_in_head_and_neck	1	112	9890	1.028	0.028	0.136	8.38E-01	1.00E+00	???+?	NA	?|?|?|Swelling.mass.or_lump_in_head_and_neck|?
rs13391356	ATG16L1	T/C	Symptoms_affecting_skin	1	159	11340	0.786	-0.24	0.115	3.72E-02	6.76E-01	???-?	NA	?|?|?|Symptoms_affecting_skin|?
rs13391356	ATG16L1	T/C	Symptoms_and_disorders_of_the_joints	1	213	11420	1.212	0.192	0.099	5.20E-02	7.33E-01	???+?	NA	?|?|?|Symptoms_and_disorders_of_the_joints|?
rs13391356	ATG16L1	T/C	Symptoms_involving_cardiovascular_system	1	72	11331	1.083	0.08	0.168	6.34E-01	9.87E-01	???+?	NA	?|?|?|Symptoms_involving_cardiovascular_system|?
rs13391356	ATG16L1	T/C	Symptoms_involving_digestive_system	1	52	8449	1.305	0.266	0.198	1.79E-01	8.86E-01	???+?	NA	?|?|?|Symptoms_involving_digestive_system|?
rs13391356	ATG16L1	T/C	Symptoms_involving_head_and_neck	1	679	9890	1.042	0.042	0.057	4.64E-01	9.71E-01	???+?	NA	?|?|?|Symptoms_involving_head_and_neck|?
rs13391356	ATG16L1	T/C	Symptoms_involving_nervous_and_musculoskeletal_systems	1	160	11434	0.886	-0.121	0.114	2.88E-01	9.37E-01	???-?	NA	?|?|?|Symptoms_involving_nervous_and_musculoskeletal_systems|?
rs13391356	ATG16L1	T/C	Symptoms_involving_respiratory_system	1	22	10592	1.506	0.41	0.308	1.84E-01	8.91E-01	???+?	NA	?|?|?|Symptoms_involving_respiratory_system|?
rs13391356	ATG16L1	T/C	Symptoms_involving_skin_and_other_integumentary_tissue	1	23	11759	0.663	-0.411	0.312	1.87E-01	8.93E-01	???-?	NA	?|?|?|Symptoms_involving_skin_and_other_integumentary_tissue|?
rs13391356	ATG16L1	T/C	Symptoms_of_the_muscles	1	66	11561	1.142	0.133	0.175	4.48E-01	9.69E-01	???+?	NA	?|?|?|Symptoms_of_the_muscles|?
rs13391356	ATG16L1	T/C	Symptoms/disorders_of_the_urinary_system	1	755	10532	0.91	-0.094	0.054	8.13E-02	7.91E-01	???-?	NA	?|?|?|Symptoms/disorders_of_the_urinary_system|?
rs13391356	ATG16L1	T/C	Syncope_and_collapse	1	102	11769	1.021	0.021	0.142	8.84E-01	1.00E+00	???+?	NA	?|?|?|Syncope_and_collapse|?
rs13391356	ATG16L1	T/C	Systolic/diastolic_heart_failure	1	25	11331	0.723	-0.324	0.29	2.64E-01	9.32E-01	???-?	NA	?|?|?|Systolic/diastolic_heart_failure|?
rs13391356	ATG16L1	T/C	t1d	3	1924	371275	1.053	0.052	0.032	1.12E-01	8.27E-01	+-?+?	0	t1d|Type_1_diabetes|?|Type_1_diabetes|?
rs13391356	ATG16L1	T/C	t2d	1	15428	262918	1.018	0.018	0.012	1.31E-01	8.45E-01	+????	NA	t2d|?|?|?|?
rs13391356	ATG16L1	T/C	t2d	3	24268	338169	1.019	0.019	0.01	5.77E-02	7.45E-01	++?+?	47.06	t2d_broad|Type_2_diabetes|?|Type_2_diabetes|?
rs13391356	ATG16L1	T/C	Tachycardia_NOS	1	75	11011	1.032	0.031	0.165	8.50E-01	1.00E+00	???+?	NA	?|?|?|Tachycardia_NOS|?
rs13391356	ATG16L1	T/C	Temporomandibular_joint_disorders	1	30	11307	0.795	-0.23	0.265	3.85E-01	9.60E-01	???-?	NA	?|?|?|Temporomandibular_joint_disorders|?
rs13391356	ATG16L1	T/C	Tense_highly_strung	1	18623	90488	0.99	-0.01	0.011	3.89E-01	9.60E-01	?-???	NA	?|Tense_highly_strung|?|?|?
rs13391356	ATG16L1	T/C	teratozoospermia	1	1628	58593	1.043	0.043	0.036	2.33E-01	9.21E-01	+????	NA	teratozoospermia|?|?|?|?
rs13391356	ATG16L1	T/C	three_plus_losses	1	2909	156163	1.045	0.044	0.027	9.74E-02	8.07E-01	+????	NA	three_plus_losses|?|?|?|?
rs13391356	ATG16L1	T/C	thrombocytopenia	1	154	11305	0.979	-0.021	0.116	8.53E-01	1.00E+00	???-?	NA	?|?|?|Thrombocytopenia|?
rs13391356	ATG16L1	T/C	thyroid_cancer	1	1270	274127	1.06	0.058	0.04	1.43E-01	8.57E-01	+????	NA	thyroid_cancer|?|?|?|?
rs13391356	ATG16L1	T/C	thyroid_nodules	1	4015	82436	1	0	0.023	9.92E-01	1.00E+00	+????	NA	thyroid_nodules|?|?|?|?
rs13391356	ATG16L1	T/C	Thyroiditis	1	97	11508	1.14	0.131	0.146	3.70E-01	9.57E-01	???+?	NA	?|?|?|Thyroiditis|?
rs13391356	ATG16L1	T/C	Thyrotoxicosis	1	56	11508	0.876	-0.132	0.192	4.91E-01	9.72E-01	???-?	NA	?|?|?|Thyrotoxicosis|?
rs13391356	ATG16L1	T/C	Tics_and_stuttering	1	101	9422	1.04	0.04	0.142	7.80E-01	9.97E-01	???+?	NA	?|?|?|Tics_and_stuttering|?
rs13391356	ATG16L1	T/C	tinnitus	2	23345	207879	1.009	0.009	0.011	3.99E-01	9.62E-01	++???	0	tinnitus|Tinnitus|?|?|?
rs13391356	ATG16L1	T/C	tonsillectomy	1	58942	109420	1.003	0.003	0.008	7.07E-01	9.92E-01	+????	NA	tonsillectomy|?|?|?|?
rs13391356	ATG16L1	T/C	tonsillitis	2	811	118831	0.894	-0.112	0.05	2.53E-02	6.16E-01	?-?+?	61	?|Tonsillitis|?|Acute_tonsillitis|?
rs13391356	ATG16L1	T/C	Torticollis	1	33	11744	1.163	0.151	0.248	5.42E-01	9.79E-01	???+?	NA	?|?|?|Torticollis|?
rs13391356	ATG16L1	T/C	Transient_cerebral_ischemia	1	20	11847	1.075	0.073	0.317	8.18E-01	9.98E-01	???+?	NA	?|?|?|Transient_cerebral_ischemia|?
rs13391356	ATG16L1	T/C	transplant_surgery	1	314	84850	0.998	-0.002	0.08	9.77E-01	1.00E+00	-????	NA	transplant_surgery|?|?|?|?
rs13391356	ATG16L1	T/C	tree_nuts_allergy	1	2944	115023	1.051	0.05	0.026	5.94E-02	7.48E-01	+????	NA	tree_nuts_allergy|?|?|?|?
rs13391356	ATG16L1	T/C	tree_nuts_allergy_clean	1	2892	81096	1.05	0.049	0.027	6.68E-02	7.62E-01	+????	NA	tree_nuts_allergy_clean|?|?|?|?
rs13391356	ATG16L1	T/C	trees_allergy	1	27186	111933	0.99	-0.01	0.01	2.92E-01	9.37E-01	-????	NA	trees_allergy|?|?|?|?
rs13391356	ATG16L1	T/C	trees_allergy_clean	1	26952	50062	0.994	-0.006	0.011	5.79E-01	9.83E-01	-????	NA	trees_allergy_clean|?|?|?|?
rs13391356	ATG16L1	T/C	tuberculosis	2	914	197088	1.035	0.034	0.047	4.70E-01	9.71E-01	-+???	0	tuberculosis|Tuberculosis|?|?|?
rs13391356	ATG16L1	T/C	Tympanosclerosis_and_middle_ear_disease_related_to_otitis_media	1	56	8553	1.016	0.016	0.192	9.35E-01	1.00E+00	???+?	NA	?|?|?|Tympanosclerosis_and_middle_ear_disease_related_to_otitis_media|?
rs13391356	ATG16L1	T/C	Type_1_diabetic_ketoacidosis	1	75	11599	0.851	-0.161	0.167	3.33E-01	9.50E-01	???-?	NA	?|?|?|Type_1_diabetic_ketoacidosis|?
rs13391356	ATG16L1	T/C	ulcer	2	7134	191617	1.023	0.023	0.017	1.93E-01	8.96E-01	++???	0	ulcer|Gastric_stomach_ulcers|?|?|?
rs13391356	ATG16L1	T/C	ulcerative_colitis	2	4268	258659	0.975	-0.025	0.022	2.55E-01	9.28E-01	-??-?	0	ulcerative_colitis|?|?|Ulcerative_colitis|?
rs13391356	ATG16L1	T/C	Umbilical_hernia	1	60	11292	0.934	-0.068	0.184	7.12E-01	9.93E-01	???-?	NA	?|?|?|Umbilical_hernia|?
rs13391356	ATG16L1	T/C	Unequal_leg_length_(acquired)	1	108	10532	0.936	-0.066	0.139	6.33E-01	9.87E-01	???-?	NA	?|?|?|Unequal_leg_length_(acquired)|?
rs13391356	ATG16L1	T/C	Unspecified_osteomyelitis	1	35	11570	1.006	0.006	0.241	9.79E-01	1.00E+00	???+?	NA	?|?|?|Unspecified_osteomyelitis|?
rs13391356	ATG16L1	T/C	Upper_gastrointestinal_congenital_anomalies	1	170	8089	1.068	0.066	0.111	5.55E-01	9.81E-01	???+?	NA	?|?|?|Upper_gastrointestinal_congenital_anomalies|?
rs13391356	ATG16L1	T/C	Urethral_stricture_(not_specified_as_infectious)	1	46	11231	0.991	-0.009	0.21	9.66E-01	1.00E+00	???-?	NA	?|?|?|Urethral_stricture_(not_specified_as_infectious)|?
rs13391356	ATG16L1	T/C	Urinary_calculus	1	146	11706	0.99	-0.01	0.119	9.32E-01	1.00E+00	???-?	NA	?|?|?|Urinary_calculus|?
rs13391356	ATG16L1	T/C	Urinary_incontinence	1	392	10532	0.934	-0.068	0.073	3.55E-01	9.55E-01	???-?	NA	?|?|?|Urinary_incontinence|?
rs13391356	ATG16L1	T/C	urinary_incontinence_simple	1	3239	22033	1.019	0.019	0.027	4.92E-01	9.72E-01	+????	NA	urinary_incontinence_simple|?|?|?|?
rs13391356	ATG16L1	T/C	urinary_tract_infection	1	326	11186	0.832	-0.184	0.082	2.46E-02	6.13E-01	???-?	NA	?|?|?|Urinary_tract_infection|?
rs13391356	ATG16L1	T/C	Urticaria	1	181	8072	0.908	-0.097	0.108	3.70E-01	9.57E-01	???-?	NA	?|?|?|Urticaria|?
rs13391356	ATG16L1	T/C	uterine_cancer	1	153	16213	1.028	0.027	0.115	8.12E-01	9.97E-01	+????	NA	uterine_cancer|?|?|?|?
rs13391356	ATG16L1	T/C	uterine_fibroids	2	15537	97328	0.983	-0.017	0.013	1.93E-01	8.96E-01	--???	16.25	uterine_fibroids|Uterine_fibroids|?|?|?
rs13391356	ATG16L1	T/C	Uveitis	1	45	10437	1.049	0.048	0.213	8.22E-01	9.98E-01	???+?	NA	?|?|?|Uveitis|?
rs13391356	ATG16L1	T/C	Vaginitis_and_vulvovaginitis	1	122	11855	0.896	-0.109	0.131	4.04E-01	9.63E-01	???-?	NA	?|?|?|Vaginitis_and_vulvovaginitis|?
rs13391356	ATG16L1	T/C	Valvular_heart_disease/_heart_chambers	1	251	8089	1.175	0.161	0.092	7.85E-02	7.85E-01	???+?	NA	?|?|?|Valvular_heart_disease/_heart_chambers|?
rs13391356	ATG16L1	T/C	varicocele	1	4256	60296	1.013	0.013	0.023	5.66E-01	9.81E-01	+????	NA	varicocele|?|?|?|?
rs13391356	ATG16L1	T/C	varicose_veins	2	23789	80301	1.005	0.005	0.011	6.79E-01	9.91E-01	+??+?	0	iqb.varicose_veins_legs|?|?|Varicose_veins|?
rs13391356	ATG16L1	T/C	Vascular_hamartomas_and_non_neoplastic_nevi	1	72	11313	1.355	0.304	0.169	7.17E-02	7.74E-01	???+?	NA	?|?|?|Vascular_hamartomas_and_non-neoplastic_nevi|?
rs13391356	ATG16L1	T/C	Vascular_insufficiency_of_intestine	1	20	11804	0.996	-0.004	0.324	9.91E-01	1.00E+00	???-?	NA	?|?|?|Vascular_insufficiency_of_intestine|?
rs13391356	ATG16L1	T/C	Ventral_hernia	1	35	11292	0.68	-0.386	0.247	1.18E-01	8.34E-01	???-?	NA	?|?|?|Ventral_hernia|?
rs13391356	ATG16L1	T/C	Vertiginous_syndromes_and_other_disorders_of_vestibular_system	1	94	11740	1.243	0.217	0.148	1.41E-01	8.57E-01	???+?	NA	?|?|?|Vertiginous_syndromes_and_other_disorders_of_vestibular_system|?
rs13391356	ATG16L1	T/C	vertigo	1	5084	82316	1.019	0.019	0.021	3.69E-01	9.57E-01	+????	NA	vertigo|?|?|?|?
rs13391356	ATG16L1	T/C	Viral_Enteritis	1	39	11288	1.318	0.276	0.231	2.33E-01	9.21E-01	???+?	NA	?|?|?|Viral_Enteritis|?
rs13391356	ATG16L1	T/C	viral_hepatitis	1	120	9502	1.094	0.089	0.131	4.94E-01	9.72E-01	???+?	NA	?|?|?|Viral_hepatitis|?
rs13391356	ATG16L1	T/C	Viral_infection	1	1157	9502	1.052	0.051	0.045	2.55E-01	9.28E-01	???+?	NA	?|?|?|Viral_infection|?
rs13391356	ATG16L1	T/C	Viral_pneumonia	1	23	9981	0.814	-0.205	0.3	4.93E-01	9.72E-01	???-?	NA	?|?|?|Viral_pneumonia|?
rs13391356	ATG16L1	T/C	Viral_warts_&_HPV	1	128	9502	0.855	-0.157	0.127	2.17E-01	9.14E-01	???-?	NA	?|?|?|Viral_warts_&_HPV|?
rs13391356	ATG16L1	T/C	Visual_disturbances	1	374	11356	1.168	0.155	0.075	3.78E-02	6.80E-01	???+?	NA	?|?|?|Visual_disturbances|?
rs13391356	ATG16L1	T/C	Vitamin_D_deficiency	1	90	9587	0.758	-0.277	0.153	7.11E-02	7.73E-01	???-?	NA	?|?|?|Vitamin_D_deficiency|?
rs13391356	ATG16L1	T/C	Vitamin_deficiency	1	106	9587	0.738	-0.304	0.142	3.20E-02	6.46E-01	???-?	NA	?|?|?|Vitamin_deficiency|?
rs13391356	ATG16L1	T/C	Vitiligo	1	51	11212	1.207	0.188	0.2	3.48E-01	9.53E-01	???+?	NA	?|?|?|Dyschromia_and_Vitiligo|?
rs13391356	ATG16L1	T/C	Voice_disturbance	1	91	7247	1.122	0.115	0.15	4.45E-01	9.68E-01	???+?	NA	?|?|?|Voice_disturbance|?
rs13391356	ATG16L1	T/C	Von_willebrand's_disease	1	50	11305	1.069	0.067	0.202	7.42E-01	9.96E-01	???+?	NA	?|?|?|Von_willebrand's_disease|?
rs13391356	ATG16L1	T/C	warfarin_bleeding	1	435	3659	0.957	-0.044	0.071	5.40E-01	9.78E-01	-????	NA	warfarin_bleeding|?|?|?|?
rs13391356	ATG16L1	T/C	warfarin_clot	1	263	4015	1.011	0.011	0.09	9.00E-01	1.00E+00	+????	NA	warfarin_clot|?|?|?|?
rs13391356	ATG16L1	T/C	wasp_allergy	1	3638	114953	0.997	-0.003	0.024	9.09E-01	1.00E+00	-????	NA	wasp_allergy|?|?|?|?
rs13391356	ATG16L1	T/C	wasp_allergy_clean	1	3571	77823	1.004	0.004	0.024	8.85E-01	1.00E+00	+????	NA	wasp_allergy_clean|?|?|?|?
rs13391356	ATG16L1	T/C	weeds_allergy	1	28025	111931	0.996	-0.004	0.01	7.06E-01	9.92E-01	-????	NA	weeds_allergy|?|?|?|?
rs13391356	ATG16L1	T/C	weeds_allergy_clean	1	27759	47195	1.005	0.005	0.011	6.51E-01	9.89E-01	+????	NA	weeds_allergy_clean|?|?|?|?
rs13391356	ATG16L1	T/C	wheat_allergy	1	2720	115036	1.034	0.033	0.028	2.31E-01	9.21E-01	+????	NA	wheat_allergy|?|?|?|?
rs13391356	ATG16L1	T/C	wheat_allergy_clean	1	2684	80097	1.039	0.038	0.028	1.76E-01	8.84E-01	+????	NA	wheat_allergy_clean|?|?|?|?
rs13391356	ATG16L1	T/C	Wheezing	1	305	10725	1.071	0.069	0.083	4.09E-01	9.63E-01	???+?	NA	?|?|?|Wheezing|?
rs13391356	ATG16L1	T/C	Wheezing_and_painful_respiration	1	315	10725	1.07	0.068	0.082	4.06E-01	9.63E-01	???+?	NA	?|?|?|Wheezing_and_painful_respiration|?
rs13391356	ATG16L1	T/C	Whooping_cough	1	123	112214	1.102	0.097	0.127	4.46E-01	9.68E-01	?+???	NA	?|Whooping_cough|?|?|?
rs13391356	ATG16L1	T/C	Worry_after_embarrassment	1	50886	56998	1.006	0.006	0.009	5.06E-01	9.75E-01	?+???	NA	?|Worry_after_embarrassment|?|?|?
rs13391356	ATG16L1	T/C	yellow_jackets_allergy	1	3592	114968	0.971	-0.03	0.024	2.16E-01	9.14E-01	-????	NA	yellow_jackets_allergy|?|?|?|?
rs13391356	ATG16L1	T/C	yellow_jackets_allergy_clean	1	3514	77795	0.976	-0.024	0.025	3.19E-01	9.47E-01	-????	NA	yellow_jackets_allergy_clean|?|?|?|?
rs13391356	ATG16L1	T/C	zyrtec_dry	1	2736	13476	0.977	-0.023	0.03	4.50E-01	9.69E-01	-????	NA	zyrtec_dry|?|?|?|?
rs13391356	ATG16L1	T/C	zyrtec_fast_heart	1	726	15437	1.045	0.044	0.054	4.16E-01	9.63E-01	+????	NA	zyrtec_fast_heart|?|?|?|?
rs11145766	CARD9	T/C	Abdominal_hernia	1	667	13030	0.923	-0.08	0.094	3.90E-01	9.60E-01	???-?	NA	?|?|?|Abdominal_hernia|?
rs11145766	CARD9	T/C	Abdominal_pain	1	1547	10986	0.95	-0.051	0.063	4.14E-01	9.63E-01	???-?	NA	?|?|?|Abdominal_pain|?
rs11145766	CARD9	T/C	abnormal_coagulation_profile	1	41	13024	0.509	-0.676	0.464	1.45E-01	8.57E-01	???-?	NA	?|?|?|Abnormal_coagulation_profile|?
rs11145766	CARD9	T/C	Abnormal_electrocardiogram	1	51	12697	1.349	0.299	0.288	3.00E-01	9.40E-01	???+?	NA	?|?|?|Abnormal_electrocardiogram|?
rs11145766	CARD9	T/C	Abnormal_findings_on_examination_of_urine	1	48	13707	0.735	-0.307	0.371	4.07E-01	9.63E-01	???-?	NA	?|?|?|Abnormal_findings_on_examination_of_urine|?
rs11145766	CARD9	T/C	Abnormal_findings_on_mammogram_or_breast_exam	1	23	13709	0.972	-0.029	0.472	9.52E-01	1.00E+00	???-?	NA	?|?|?|Abnormal_findings_on_mammogram_or_breast_exam|?
rs11145766	CARD9	T/C	Abnormal_glucose	1	52	13377	0.698	-0.359	0.368	3.30E-01	9.50E-01	???-?	NA	?|?|?|Abnormal_glucose|?
rs11145766	CARD9	T/C	Abnormal_heart_sounds	1	263	12830	0.928	-0.075	0.146	6.07E-01	9.85E-01	???-?	NA	?|?|?|Abnormal_heart_sounds|?
rs11145766	CARD9	T/C	Abnormal_involuntary_movements	1	98	12822	1.341	0.294	0.207	1.55E-01	8.71E-01	???+?	NA	?|?|?|Abnormal_involuntary_movements|?
rs11145766	CARD9	T/C	Abnormal_loss_of_weight_and_underweight	1	101	11059	1.261	0.232	0.206	2.60E-01	9.30E-01	???+?	NA	?|?|?|Abnormal_loss_of_weight_and_underweight|?
rs11145766	CARD9	T/C	Abnormal_movement	1	517	12822	1.159	0.147	0.097	1.30E-01	8.45E-01	???+?	NA	?|?|?|Abnormal_movement|?
rs11145766	CARD9	T/C	Abnormal_results_of_function_study_of_liver	1	23	13307	1.234	0.21	0.439	6.32E-01	9.87E-01	???+?	NA	?|?|?|Abnormal_results_of_function_study_of_liver|?
rs11145766	CARD9	T/C	Abnormal_serum_enzyme_levels	1	47	13307	0.931	-0.071	0.338	8.33E-01	1.00E+00	???-?	NA	?|?|?|Abnormal_serum_enzyme_levels|?
rs11145766	CARD9	T/C	Abnormal_thyroid_function	1	34	13261	1.441	0.365	0.344	2.88E-01	9.37E-01	???+?	NA	?|?|?|Abnormal_thyroid_function|?
rs11145766	CARD9	T/C	Abnormal_weight_gain	1	99	12645	1.108	0.102	0.22	6.43E-01	9.88E-01	???+?	NA	?|?|?|Abnormal_weight_gain|?
rs11145766	CARD9	T/C	Abnormality_of_gait	1	127	12822	1.237	0.213	0.186	2.54E-01	9.28E-01	???+?	NA	?|?|?|Abnormality_of_gait|?
rs11145766	CARD9	T/C	Absent_or_infrequent_menstruation	1	40	13430	1.237	0.213	0.335	5.25E-01	9.77E-01	???+?	NA	?|?|?|Absent_or_infrequent_menstruation|?
rs11145766	CARD9	T/C	Acid_base_balance_disorder	1	55	12721	1.207	0.188	0.289	5.15E-01	9.76E-01	???+?	NA	?|?|?|Acid-base_balance_disorder|?
rs11145766	CARD9	T/C	acid_reflux	2	30316	168922	1.002	0.002	0.016	9.11E-01	1.00E+00	+-???	0	iqb.took_meds_acid_reflux|Gastric_reflux|?|?|?
rs11145766	CARD9	T/C	acid_reflux	1	40747	114366	1.004	0.004	0.013	7.52E-01	9.96E-01	+????	NA	acid_reflux|?|?|?|?
rs11145766	CARD9	T/C	Acidosis	1	44	12721	0.922	-0.082	0.355	8.18E-01	9.98E-01	???-?	NA	?|?|?|Acidosis|?
rs11145766	CARD9	T/C	acne	2	15043	200058	0.987	-0.013	0.02	5.10E-01	9.76E-01	-??-?	0	severe_acne|?|?|Acne|?
rs11145766	CARD9	T/C	Acquired_deformities_of_ankle_and_foot	1	49	12115	1.1	0.095	0.309	7.58E-01	9.96E-01	???+?	NA	?|?|?|Acquired_deformities_of_ankle_and_foot|?
rs11145766	CARD9	T/C	Acquired_deformities_of_limbs	1	205	12115	0.796	-0.229	0.172	1.84E-01	8.91E-01	???-?	NA	?|?|?|Acquired_deformities_of_limbs|?
rs11145766	CARD9	T/C	Acquired_foot_deformities	1	131	12115	1.076	0.073	0.19	7.00E-01	9.92E-01	???+?	NA	?|?|?|Acquired_foot_deformities|?
rs11145766	CARD9	T/C	Acquired_hemolytic_anemias	1	21	12740	0.858	-0.154	0.528	7.71E-01	9.97E-01	???-?	NA	?|?|?|Acquired_hemolytic_anemias|?
rs11145766	CARD9	T/C	actinic_keratosis	1	5796	257526	0.995	-0.005	0.031	8.81E-01	1.00E+00	-????	NA	actinic_keratosis|?|?|?|?
rs11145766	CARD9	T/C	Acute_and_chronic_tonsillitis	1	2110	8301	1.068	0.065	0.056	2.39E-01	9.23E-01	???+?	NA	?|?|?|Acute_and_chronic_tonsillitis|?
rs11145766	CARD9	T/C	Acute_appendicitis	1	45	13735	0.559	-0.581	0.423	1.70E-01	8.82E-01	???-?	NA	?|?|?|Acute_appendicitis|?
rs11145766	CARD9	T/C	Acute_bronchitis_and_bronchiolitis	1	588	11564	1.104	0.098	0.095	2.99E-01	9.40E-01	???+?	NA	?|?|?|Acute_bronchitis_and_bronchiolitis|?
rs11145766	CARD9	T/C	Acute_laryngitis_and_tracheitis	1	61	9974	1.6	0.47	0.25	6.00E-02	7.50E-01	???+?	NA	?|?|?|Acute_laryngitis_and_tracheitis|?
rs11145766	CARD9	T/C	Acute_pancreatitis	1	38	13736	1.228	0.206	0.34	5.46E-01	9.80E-01	???+?	NA	?|?|?|Acute_pancreatitis|?
rs11145766	CARD9	T/C	Acute_pharyngitis	1	1585	9974	0.971	-0.029	0.062	6.37E-01	9.87E-01	???-?	NA	?|?|?|Acute_pharyngitis|?
rs11145766	CARD9	T/C	Acute_renal_failure	1	27	13158	1.223	0.201	0.406	6.20E-01	9.86E-01	???+?	NA	?|?|?|Acute_renal_failure|?
rs11145766	CARD9	T/C	Acute_sinusitis	1	738	9974	1.089	0.085	0.084	3.11E-01	9.42E-01	???+?	NA	?|?|?|Acute_sinusitis|?
rs11145766	CARD9	T/C	acute_upper_respiratory_infections	1	2701	9974	0.999	-0.001	0.05	9.81E-01	1.00E+00	???-?	NA	?|?|?|Acute_upper_respiratory_infections|?
rs11145766	CARD9	T/C	adhd	1	17236	228469	1.014	0.014	0.018	4.47E-01	9.68E-01	+????	NA	adhd|?|?|?|?
rs11145766	CARD9	T/C	Adjustment_reaction	1	35	12618	0.369	-0.996	0.59	9.13E-02	8.04E-01	???-?	NA	?|?|?|Adjustment_reaction|?
rs11145766	CARD9	T/C	Adrenal_hypofunction	1	51	12782	1.285	0.251	0.29	3.87E-01	9.60E-01	???+?	NA	?|?|?|Adrenal_hypofunction|?
rs11145766	CARD9	T/C	Adrenogenital_disorders	1	21	12782	1.357	0.305	0.442	4.90E-01	9.72E-01	???+?	NA	?|?|?|Adrenogenital_disorders|?
rs11145766	CARD9	T/C	Adverse_drug_events_and_drug_allergies	1	76	11385	0.732	-0.312	0.292	2.85E-01	9.37E-01	???-?	NA	?|?|?|Adverse_drug_events_and_drug_allergies|?
rs11145766	CARD9	T/C	Adverse_effects_of_antineoplastic_and_immunosuppressive_drugs	1	31	11385	1.296	0.26	0.364	4.76E-01	9.72E-01	???+?	NA	?|?|?|Adverse_effects_of_antineoplastic_and_immunosuppressive_drugs|?
rs11145766	CARD9	T/C	Adverse_effects_of_opiates_and_related_narcotics_in_therapeutic_use	1	125	11385	0.938	-0.065	0.208	7.57E-01	9.96E-01	???-?	NA	?|?|?|Adverse_effects_of_opiates_and_related_narcotics_in_therapeutic_use|?
rs11145766	CARD9	T/C	Adverse_effects_of_sedatives_or_other_central_nervous_system_depressants_and_anesthetics	1	56	11385	0.782	-0.246	0.333	4.59E-01	9.71E-01	???-?	NA	?|?|?|Adverse_effects_of_sedatives_or_other_central_nervous_system_depressants_and_anesthetics|?
rs11145766	CARD9	T/C	aleve_stomach	1	7577	25912	0.979	-0.022	0.031	4.79E-01	9.72E-01	-????	NA	aleve_stomach|?|?|?|?
rs11145766	CARD9	T/C	allegra_dry	1	2007	9174	0.998	-0.002	0.058	9.66E-01	1.00E+00	-????	NA	allegra_dry|?|?|?|?
rs11145766	CARD9	T/C	allegra_fast_heart	1	711	10630	0.947	-0.055	0.091	5.45E-01	9.80E-01	-????	NA	allegra_fast_heart|?|?|?|?
rs11145766	CARD9	T/C	allergic_asthma	1	8037	60436	1.059	0.058	0.027	3.44E-02	6.63E-01	+????	NA	allergic_asthma|?|?|?|?
rs11145766	CARD9	T/C	allergic_conjunctivitis	1	118	12063	0.725	-0.322	0.237	1.74E-01	8.84E-01	???-?	NA	?|?|?|Allergic_conjunctivitis|?
rs11145766	CARD9	T/C	allergies,other	1	836	9247	1.017	0.017	0.082	8.40E-01	1.00E+00	???+?	NA	?|?|?|Allergies.other|?
rs11145766	CARD9	T/C	Allergy_hypersensitivity_anaphylaxis	1	820	111517	0.981	-0.019	0.085	8.22E-01	9.98E-01	?-???	NA	?|Allergy_hypersensitivity_anaphylaxis|?|?|?
rs11145766	CARD9	T/C	Allergy_or_anaphylactic_reaction_to_drug	1	981	111356	0.986	-0.014	0.078	8.60E-01	1.00E+00	?-???	NA	?|Allergy_or_anaphylactic_reaction_to_drug|?|?|?
rs11145766	CARD9	T/C	Allergy_to_serum_or_vaccine	1	57	9247	1.138	0.13	0.289	6.53E-01	9.89E-01	???+?	NA	?|?|?|Allergy_to_serum_or_vaccine|?
rs11145766	CARD9	T/C	Alopecia	1	121	13394	0.967	-0.034	0.209	8.72E-01	1.00E+00	???-?	NA	?|?|?|Alopecia|?
rs11145766	CARD9	T/C	alopecia_areata	1	605	64349	0.88	-0.128	0.098	1.85E-01	8.92E-01	-????	NA	alopecia_areata|?|?|?|?
rs11145766	CARD9	T/C	Amblyopia	1	199	13099	0.82	-0.199	0.174	2.54E-01	9.28E-01	???-?	NA	?|?|?|Amblyopia|?
rs11145766	CARD9	T/C	amd	1	2569	67156	0.912	-0.092	0.049	5.74E-02	7.45E-01	-????	NA	amd|?|?|?|?
rs11145766	CARD9	T/C	amd_or_blindness	1	2853	40195	0.909	-0.095	0.047	4.17E-02	7.01E-01	-????	NA	amd_or_blindness|?|?|?|?
rs11145766	CARD9	T/C	Anal_and_rectal_conditions	1	211	13183	1.086	0.083	0.151	5.84E-01	9.83E-01	???+?	NA	?|?|?|Anal_and_rectal_conditions|?
rs11145766	CARD9	T/C	Anatomical_abnormatilies_of_kidney_and_ureters	1	253	13158	1.06	0.058	0.142	6.83E-01	9.91E-01	???+?	NA	?|?|?|Anatomical_abnormatilies_of_kidney_and_ureters|?
rs11145766	CARD9	T/C	anemia	2	13757	184679	0.948	-0.053	0.023	2.00E-02	5.80E-01	-+???	41.64	anemia|Anaemia|?|?|?
rs11145766	CARD9	T/C	Anemia_in_neoplastic_disease	1	40	12740	0.91	-0.094	0.374	8.01E-01	9.97E-01	???-?	NA	?|?|?|Anemia_in_neoplastic_disease|?
rs11145766	CARD9	T/C	Anemia_NOS	1	248	12740	0.913	-0.091	0.148	5.38E-01	9.77E-01	???-?	NA	?|?|?|Anemia_NOS|?
rs11145766	CARD9	T/C	Anemia_of_chronic_disease	1	62	12740	1.141	0.132	0.278	6.36E-01	9.87E-01	???+?	NA	?|?|?|Anemia_of_chronic_disease|?
rs11145766	CARD9	T/C	angina	2	9144	347742	0.976	-0.025	0.026	3.32E-01	9.50E-01	+-???	83.44	angina|Angina|?|?|?
rs11145766	CARD9	T/C	angioplasty	1	1956	83468	1.042	0.041	0.054	4.48E-01	9.69E-01	+????	NA	angioplasty|?|?|?|?
rs11145766	CARD9	T/C	Anisometropia	1	27	13099	1.134	0.126	0.408	7.58E-01	9.96E-01	???+?	NA	?|?|?|Anisometropia|?
rs11145766	CARD9	T/C	ankylosing_spondylitis	2	1117	124644	1.02	0.02	0.072	7.84E-01	9.97E-01	?+?-?	0	?|Ankylosing_spondylitis|?|Ankylosing_spondylitis|?
rs11145766	CARD9	T/C	Anomalies_of_jaw_size/symmetry	1	65	13039	0.731	-0.313	0.316	3.21E-01	9.48E-01	???-?	NA	?|?|?|Anomalies_of_jaw_size/symmetry|?
rs11145766	CARD9	T/C	Anomalies_of_respiratory_system.congenital	1	165	9482	0.807	-0.215	0.198	2.78E-01	9.36E-01	???-?	NA	?|?|?|Anomalies_of_respiratory_system.congenital|?
rs11145766	CARD9	T/C	Anomalies_of_tooth_position/malocclusion	1	34	13039	0.499	-0.694	0.517	1.79E-01	8.86E-01	???-?	NA	?|?|?|Anomalies_of_tooth_position/malocclusion|?
rs11145766	CARD9	T/C	Anorexia	1	26	11059	1.189	0.173	0.408	6.71E-01	9.90E-01	???+?	NA	?|?|?|Anorexia|?
rs11145766	CARD9	T/C	anti_TNF_side_effect_allergic	1	86	640	1.059	0.058	0.275	8.35E-01	1.00E+00	+????	NA	anti_TNF_side_effect_allergic|?|?|?|?
rs11145766	CARD9	T/C	anti_TNF_side_effect_infection	1	125	601	1.273	0.241	0.218	2.78E-01	9.36E-01	+????	NA	anti_TNF_side_effect_infection|?|?|?|?
rs11145766	CARD9	T/C	antidepressant_side_effect_anxiety	1	7051	21106	0.954	-0.048	0.032	1.40E-01	8.56E-01	-????	NA	antidepressant_side_effect_anxiety|?|?|?|?
rs11145766	CARD9	T/C	antidepressant_side_effect_constipation	1	2141	19866	1.064	0.062	0.052	2.34E-01	9.22E-01	+????	NA	antidepressant_side_effect_constipation|?|?|?|?
rs11145766	CARD9	T/C	antidepressant_side_effect_diarrhea	1	1047	20961	0.957	-0.044	0.074	5.56E-01	9.81E-01	-????	NA	antidepressant_side_effect_diarrhea|?|?|?|?
rs11145766	CARD9	T/C	antidepressant_side_effect_dry_mouth	1	7747	20370	1	0	0.031	9.99E-01	1.00E+00	-????	NA	antidepressant_side_effect_dry_mouth|?|?|?|?
rs11145766	CARD9	T/C	antidepressant_side_effect_erectile_trouble	1	1554	20454	1.082	0.079	0.064	2.25E-01	9.18E-01	+????	NA	antidepressant_side_effect_erectile_trouble|?|?|?|?
rs11145766	CARD9	T/C	antidepressant_side_effect_fatigue	1	4286	17721	1.034	0.034	0.039	3.89E-01	9.60E-01	+????	NA	antidepressant_side_effect_fatigue|?|?|?|?
rs11145766	CARD9	T/C	antidepressant_side_effect_general_malaise	1	3393	18615	0.998	-0.002	0.043	9.60E-01	1.00E+00	-????	NA	antidepressant_side_effect_general_malaise|?|?|?|?
rs11145766	CARD9	T/C	antidepressant_side_effect_headaches	1	2239	19767	0.94	-0.061	0.053	2.42E-01	9.24E-01	-????	NA	antidepressant_side_effect_headaches|?|?|?|?
rs11145766	CARD9	T/C	antidepressant_side_effect_nausea_vomiting	1	1542	20466	0.993	-0.007	0.061	9.07E-01	1.00E+00	-????	NA	antidepressant_side_effect_nausea_vomiting|?|?|?|?
rs11145766	CARD9	T/C	antidepressant_side_effect_poor_concentration	1	3837	18168	0.983	-0.017	0.041	6.82E-01	9.91E-01	-????	NA	antidepressant_side_effect_poor_concentration|?|?|?|?
rs11145766	CARD9	T/C	antidepressant_side_effect_poor_coordination	1	1365	20643	1	0	0.065	9.96E-01	1.00E+00	+????	NA	antidepressant_side_effect_poor_coordination|?|?|?|?
rs11145766	CARD9	T/C	antidepressant_side_effect_reduced_sexual_desire	1	11268	17112	0.96	-0.04	0.028	1.52E-01	8.68E-01	-????	NA	antidepressant_side_effect_reduced_sexual_desire|?|?|?|?
rs11145766	CARD9	T/C	antidepressant_side_effect_restlessness	1	2874	19133	0.934	-0.069	0.048	1.46E-01	8.59E-01	-????	NA	antidepressant_side_effect_restlessness|?|?|?|?
rs11145766	CARD9	T/C	antidepressant_side_effect_sleep_difficulty	1	7275	21029	0.946	-0.055	0.032	8.24E-02	7.93E-01	-????	NA	antidepressant_side_effect_sleep_difficulty|?|?|?|?
rs11145766	CARD9	T/C	antidepressant_side_effect_sleep_too_much	1	6506	21764	0.993	-0.008	0.033	8.20E-01	9.98E-01	-????	NA	antidepressant_side_effect_sleep_too_much|?|?|?|?
rs11145766	CARD9	T/C	antidepressant_side_effect_tremor	1	3204	24915	0.996	-0.004	0.044	9.19E-01	1.00E+00	-????	NA	antidepressant_side_effect_tremor|?|?|?|?
rs11145766	CARD9	T/C	antidepressant_side_effect_trouble_achieving_orgasm	1	4685	17319	1.046	0.045	0.038	2.37E-01	9.22E-01	+????	NA	antidepressant_side_effect_trouble_achieving_orgasm|?|?|?|?
rs11145766	CARD9	T/C	antidepressant_side_effect_trouble_becoming_aroused	1	3324	18681	1.023	0.022	0.043	6.08E-01	9.85E-01	+????	NA	antidepressant_side_effect_trouble_becoming_aroused|?|?|?|?
rs11145766	CARD9	T/C	antidepressant_side_effect_troubled_sleep	1	6922	21365	0.951	-0.051	0.033	1.18E-01	8.34E-01	-????	NA	antidepressant_side_effect_troubled_sleep|?|?|?|?
rs11145766	CARD9	T/C	antihistamine_dry	1	4812	22905	0.99	-0.01	0.037	7.79E-01	9.97E-01	-????	NA	antihistamine_dry|?|?|?|?
rs11145766	CARD9	T/C	antihistamine_efficacy	1	7032	20554	0.953	-0.048	0.032	1.32E-01	8.45E-01	-????	NA	antihistamine_efficacy|?|?|?|?
rs11145766	CARD9	T/C	antihistamine_fast	1	1536	26885	0.954	-0.047	0.061	4.38E-01	9.66E-01	-????	NA	antihistamine_fast|?|?|?|?
rs11145766	CARD9	T/C	anxiety	3	41609	325375	0.976	-0.024	0.013	5.43E-02	7.40E-01	-+?-?	71.98	anxiety|Anxiety|?|Anxiety_disorder|?
rs11145766	CARD9	T/C	Anxiety.phobic_and_dissociative_disorders	1	501	12618	1.042	0.041	0.101	6.83E-01	9.91E-01	???+?	NA	?|?|?|Anxiety.phobic_and_dissociative_disorders|?
rs11145766	CARD9	T/C	Anxious	1	61430	50906	0.972	-0.028	0.015	5.21E-02	7.33E-01	?-???	NA	?|Anxious|?|?|?
rs11145766	CARD9	T/C	any_allergy	1	66627	106999	1.011	0.011	0.011	3.28E-01	9.49E-01	+????	NA	any_allergy|?|?|?|?
rs11145766	CARD9	T/C	any_animal_allergy	1	25870	112198	1.023	0.023	0.016	1.54E-01	8.70E-01	+????	NA	any_animal_allergy|?|?|?|?
rs11145766	CARD9	T/C	any_asthma_eczema	1	14273	18720	1.022	0.022	0.025	3.88E-01	9.60E-01	+????	NA	any_asthma_eczema|?|?|?|?
rs11145766	CARD9	T/C	any_asthma_eczema_rhinitis	1	79976	42947	1.02	0.02	0.014	1.52E-01	8.69E-01	+????	NA	any_asthma_eczema_rhinitis|?|?|?|?
rs11145766	CARD9	T/C	any_asthma_rhinitis	1	14273	34081	1.03	0.029	0.023	2.02E-01	9.03E-01	+????	NA	any_asthma_rhinitis|?|?|?|?
rs11145766	CARD9	T/C	any_autoimmune	1	47783	238507	0.988	-0.012	0.012	3.03E-01	9.40E-01	-????	NA	any_autoimmune|?|?|?|?
rs11145766	CARD9	T/C	any_cancer	2	34995	259375	1.022	0.022	0.014	1.16E-01	8.32E-01	+??+?	0	any_cancer|?|?|Cancer.suspected_or_other|?
rs11145766	CARD9	T/C	any_cvd	1	81672	183219	0.999	-0.001	0.011	9.55E-01	1.00E+00	-????	NA	any_cvd|?|?|?|?
rs11145766	CARD9	T/C	any_drug_allergy	1	18447	112825	0.989	-0.011	0.019	5.53E-01	9.81E-01	-????	NA	any_drug_allergy|?|?|?|?
rs11145766	CARD9	T/C	any_food_allergy	1	13947	113514	1.002	0.002	0.021	9.30E-01	1.00E+00	+????	NA	any_food_allergy|?|?|?|?
rs11145766	CARD9	T/C	any_immune	1	112148	173986	1.006	0.006	0.009	4.74E-01	9.72E-01	+????	NA	any_immune|?|?|?|?
rs11145766	CARD9	T/C	any_infectious	1	145691	26929	1.008	0.008	0.016	6.28E-01	9.87E-01	+????	NA	any_infectious|?|?|?|?
rs11145766	CARD9	T/C	any_neurological	1	34353	247637	1.002	0.002	0.013	9.07E-01	1.00E+00	+????	NA	any_neurological|?|?|?|?
rs11145766	CARD9	T/C	any_non_skin_cancer	1	16592	262722	1.016	0.016	0.019	4.02E-01	9.62E-01	+????	NA	any_non_skin_cancer|?|?|?|?
rs11145766	CARD9	T/C	any_plant_allergy	1	40158	110290	1.02	0.02	0.013	1.45E-01	8.57E-01	+????	NA	any_plant_allergy|?|?|?|?
rs11145766	CARD9	T/C	any_ponv	1	20139	20009	1.001	0.001	0.024	9.54E-01	1.00E+00	+????	NA	any_ponv|?|?|?|?
rs11145766	CARD9	T/C	any_psychiatric	1	76468	181109	0.988	-0.012	0.01	2.44E-01	9.25E-01	-????	NA	any_psychiatric|?|?|?|?
rs11145766	CARD9	T/C	any_reproductive	1	40799	102055	0.998	-0.002	0.014	8.75E-01	1.00E+00	-????	NA	any_reproductive|?|?|?|?
rs11145766	CARD9	T/C	aortic_aneurysm	1	1118	247535	0.986	-0.014	0.07	8.45E-01	1.00E+00	-????	NA	aortic_aneurysm|?|?|?|?
rs11145766	CARD9	T/C	aortic_stenosis	1	1173	243575	0.934	-0.069	0.069	3.16E-01	9.45E-01	-????	NA	aortic_stenosis|?|?|?|?
rs11145766	CARD9	T/C	Aphakia_and_other_disorders_of_lens	1	26	12549	0.853	-0.159	0.476	7.39E-01	9.96E-01	???-?	NA	?|?|?|Aphakia_and_other_disorders_of_lens|?
rs11145766	CARD9	T/C	Aphasia/speech_disturbance	1	230	11426	0.868	-0.142	0.159	3.74E-01	9.57E-01	???-?	NA	?|?|?|Aphasia/speech_disturbance|?
rs11145766	CARD9	T/C	Aplastic_anemia	1	48	12740	0.817	-0.202	0.352	5.66E-01	9.81E-01	???-?	NA	?|?|?|Aplastic_anemia|?
rs11145766	CARD9	T/C	Apnea	1	37	12407	0.557	-0.586	0.473	2.15E-01	9.13E-01	???-?	NA	?|?|?|Apnea|?
rs11145766	CARD9	T/C	Appendiceal_conditions	1	71	13735	0.542	-0.612	0.345	7.59E-02	7.83E-01	???-?	NA	?|?|?|Appendiceal_conditions|?
rs11145766	CARD9	T/C	appendicitis	2	18682	125523	1.029	0.028	0.019	1.28E-01	8.43E-01	+??-?	53.14	appendectomy|?|?|Appendicitis|?
rs11145766	CARD9	T/C	Arthropathy_associated_with_infections	1	24	13333	0.533	-0.63	0.599	2.93E-01	9.37E-01	???-?	NA	?|?|?|Arthropathy_associated_with_infections|?
rs11145766	CARD9	T/C	Arthropathy_associated_with_other_disorders_classified_elsewhere	1	22	13333	1.99	0.688	0.378	6.89E-02	7.69E-01	???+?	NA	?|?|?|Arthropathy_associated_with_other_disorders_classified_elsewhere|?
rs11145766	CARD9	T/C	Arthropathy_NOS	1	47	13333	1.43	0.357	0.291	2.20E-01	9.17E-01	???+?	NA	?|?|?|Arthropathy_NOS|?
rs11145766	CARD9	T/C	arthroscopic_surgery	1	10549	74468	0.981	-0.019	0.024	4.39E-01	9.66E-01	-????	NA	arthroscopic_surgery|?|?|?|?
rs11145766	CARD9	T/C	Ascites_(non_malignant)	1	22	13307	1.255	0.227	0.445	6.09E-01	9.85E-01	???+?	NA	?|?|?|Ascites_(non_malignant)|?
rs11145766	CARD9	T/C	Aseptic_necrosis_of_bone	1	32	11459	1.394	0.332	0.352	3.45E-01	9.53E-01	???+?	NA	?|?|?|Aseptic_necrosis_of_bone|?
rs11145766	CARD9	T/C	aspirin_allergy	1	1206	115236	1.03	0.03	0.066	6.54E-01	9.89E-01	+????	NA	aspirin_allergy|?|?|?|?
rs11145766	CARD9	T/C	aspirin_allergy_clean	1	1193	83708	1.066	0.064	0.066	3.38E-01	9.51E-01	+????	NA	aspirin_allergy_clean|?|?|?|?
rs11145766	CARD9	T/C	aspirin_any_serious_gi_problems	1	991	46825	0.981	-0.019	0.074	8.00E-01	9.97E-01	-????	NA	aspirin_any_serious_gi_problems|?|?|?|?
rs11145766	CARD9	T/C	aspirin_any_serious_gi_problems_or_pain	1	3954	43867	1.001	0.001	0.039	9.84E-01	1.00E+00	+????	NA	aspirin_any_serious_gi_problems_or_pain|?|?|?|?
rs11145766	CARD9	T/C	aspirin_bleeding	1	727	47094	1.018	0.018	0.086	8.33E-01	1.00E+00	+????	NA	aspirin_bleeding|?|?|?|?
rs11145766	CARD9	T/C	aspirin_gi_bleeding	1	638	47178	0.973	-0.027	0.092	7.66E-01	9.97E-01	-????	NA	aspirin_gi_bleeding|?|?|?|?
rs11145766	CARD9	T/C	aspirin_kidney	1	209	47609	0.997	-0.003	0.159	9.85E-01	1.00E+00	-????	NA	aspirin_kidney|?|?|?|?
rs11145766	CARD9	T/C	aspirin_liver	1	204	47611	1.145	0.135	0.153	3.85E-01	9.60E-01	+????	NA	aspirin_liver|?|?|?|?
rs11145766	CARD9	T/C	aspirin_stomach	1	10777	34504	0.991	-0.009	0.026	7.41E-01	9.96E-01	-????	NA	aspirin_stomach|?|?|?|?
rs11145766	CARD9	T/C	aspirin_ulcer	1	529	47286	0.951	-0.05	0.102	6.22E-01	9.86E-01	-????	NA	aspirin_ulcer|?|?|?|?
rs11145766	CARD9	T/C	asthma	3	45570	235086	1.034	0.033	0.012	5.62E-03	3.61E-01	++?+?	0	any_asthma|Asthma|?|Asthma|?
rs11145766	CARD9	T/C	Asthma_with_exacerbation	1	670	10276	0.985	-0.015	0.091	8.69E-01	1.00E+00	???-?	NA	?|?|?|Asthma_with_exacerbation|?
rs11145766	CARD9	T/C	astigmatism	2	65333	81782	1.009	0.009	0.013	4.67E-01	9.71E-01	+??+?	0	astigmatism|?|?|Astigmatism|?
rs11145766	CARD9	T/C	Atopic_or_contact_dermatitis	1	1309	9247	1.093	0.089	0.068	1.90E-01	8.95E-01	???+?	NA	?|?|?|Atopic_or_contact_dermatitis|?
rs11145766	CARD9	T/C	atrial_fibrillation	2	8638	331251	0.982	-0.018	0.026	4.90E-01	9.72E-01	--???	0	atrial_fibrillation|Atrial_fibrillation|?|?|?
rs11145766	CARD9	T/C	Atrophic_gastritis	1	108	10420	0.995	-0.005	0.214	9.81E-01	1.00E+00	???-?	NA	?|?|?|Atrophic_gastritis|?
rs11145766	CARD9	T/C	Attention_deficit_hyperactivity_disorder	1	782	10790	1.075	0.072	0.082	3.83E-01	9.60E-01	???+?	NA	?|?|?|Attention_deficit_hyperactivity_disorder|?
rs11145766	CARD9	T/C	autism	2	1455	253298	1.062	0.061	0.06	3.10E-01	9.42E-01	+??+?	0	autism|?|?|Autism|?
rs11145766	CARD9	T/C	AV_block	1	20	12697	1.147	0.137	0.48	7.75E-01	9.97E-01	???+?	NA	?|?|?|AV_block|?
rs11145766	CARD9	T/C	azoospermia	1	882	58615	1.039	0.038	0.078	6.26E-01	9.87E-01	+????	NA	azoospermia|?|?|?|?
rs11145766	CARD9	T/C	Back_&_neck_sprains	1	65	13063	0.816	-0.203	0.304	5.03E-01	9.74E-01	???-?	NA	?|?|?|Back_&_neck_sprains|?
rs11145766	CARD9	T/C	back_pain	3	34327	93469	0.988	-0.012	0.018	5.06E-01	9.75E-01	--?+?	6.93	chronic_back_pain|Back_pain|?|Back_pain|?
rs11145766	CARD9	T/C	Bacteremia	1	24	13054	1.379	0.321	0.413	4.37E-01	9.66E-01	???+?	NA	?|?|?|Bacteremia|?
rs11145766	CARD9	T/C	Bacterial_enteritis	1	35	13031	0.694	-0.366	0.434	4.00E-01	9.62E-01	???-?	NA	?|?|?|Bacterial_enteritis|?
rs11145766	CARD9	T/C	Bacterial_infection_NOS	1	259	13054	0.982	-0.018	0.143	8.97E-01	1.00E+00	???-?	NA	?|?|?|Bacterial_infection_NOS|?
rs11145766	CARD9	T/C	bacterial_meningitis	3	1326	208037	1.004	0.004	0.065	9.47E-01	1.00E+00	+-?-?	0	iqb.bacterial_meningitis|Meningitis|?|Meningitis|?
rs11145766	CARD9	T/C	Bacterial_pneumonia	1	82	11564	1.033	0.033	0.246	8.95E-01	1.00E+00	???+?	NA	?|?|?|Bacterial_pneumonia|?
rs11145766	CARD9	T/C	bald_image	1	24275	23936	0.984	-0.016	0.025	5.19E-01	9.76E-01	-????	NA	bald_image|?|?|?|?
rs11145766	CARD9	T/C	basal_cell_carcinoma	2	15514	369843	1.017	0.017	0.02	3.90E-01	9.60E-01	++???	42.76	basal_cell_carcinoma|Basal_cell_carcinoma|?|?|?
rs11145766	CARD9	T/C	basilar_migraine	1	1661	18978	0.995	-0.005	0.062	9.35E-01	1.00E+00	-????	NA	basilar_migraine|?|?|?|?
rs11145766	CARD9	T/C	benadryl_drowsy	1	24935	8380	0.989	-0.011	0.03	7.08E-01	9.92E-01	-????	NA	benadryl_drowsy|?|?|?|?
rs11145766	CARD9	T/C	Benign_neoplasm_of_bone_and_articular_cartilage	1	102	12405	0.863	-0.148	0.236	5.33E-01	9.77E-01	???-?	NA	?|?|?|Benign_neoplasm_of_bone_and_articular_cartilage|?
rs11145766	CARD9	T/C	Benign_neoplasm_of_brain_and_other_parts_of_nervous_system	1	74	13601	0.901	-0.104	0.272	7.01E-01	9.92E-01	???-?	NA	?|?|?|Benign_neoplasm_of_brain_and_other_parts_of_nervous_system|?
rs11145766	CARD9	T/C	Benign_neoplasm_of_colon	1	20	13807	0.638	-0.45	0.6	4.54E-01	9.69E-01	???-?	NA	?|?|?|Benign_neoplasm_of_colon|?
rs11145766	CARD9	T/C	Benign_neoplasm_of_skin	1	254	13066	1.157	0.146	0.135	2.80E-01	9.36E-01	???+?	NA	?|?|?|Benign_neoplasm_of_skin|?
rs11145766	CARD9	T/C	biopsy_non_breast	1	17171	67470	0.987	-0.013	0.02	5.28E-01	9.77E-01	-????	NA	biopsy_non_breast|?|?|?|?
rs11145766	CARD9	T/C	bipolar	2	3633	93715	0.982	-0.018	0.039	6.51E-01	9.89E-01	-??+?	77.45	bipolar_meta|?|?|Bipolar|?
rs11145766	CARD9	T/C	bipolar	1	7216	250127	1	0	0.028	9.98E-01	1.00E+00	+????	NA	bipolar|?|?|?|?
rs11145766	CARD9	T/C	bladder_cancer	1	828	274338	1.032	0.032	0.079	6.86E-01	9.91E-01	+????	NA	bladder_cancer|?|?|?|?
rs11145766	CARD9	T/C	bladder_infection	1	25641	60061	0.992	-0.008	0.02	6.86E-01	9.91E-01	-????	NA	bladder_infection|?|?|?|?
rs11145766	CARD9	T/C	bleeding_tendency	1	1574	85223	1.102	0.097	0.057	9.04E-02	8.04E-01	+????	NA	bleeding_tendency|?|?|?|?
rs11145766	CARD9	T/C	blindness	1	351	88106	0.88	-0.128	0.13	3.15E-01	9.45E-01	-????	NA	blindness|?|?|?|?
rs11145766	CARD9	T/C	Blindness_and_low_vision	1	218	12992	0.978	-0.022	0.155	8.87E-01	1.00E+00	???-?	NA	?|?|?|Blindness_and_low_vision|?
rs11145766	CARD9	T/C	blood_clots	2	6733	254545	1.002	0.002	0.029	9.47E-01	1.00E+00	-??+?	22.61	blood_clots|?|?|Venous_embolism_&_thrombosis|?
rs11145766	CARD9	T/C	blood_disorder	1	1908	84953	0.958	-0.043	0.054	4.18E-01	9.64E-01	-????	NA	blood_disorder|?|?|?|?
rs11145766	CARD9	T/C	blood_in_stool	2	6830	90730	0.989	-0.011	0.029	7.08E-01	9.92E-01	-??+?	0	blood_in_stool|?|?|Blood_in_stool|?
rs11145766	CARD9	T/C	Body_mass_index	1	7962	8106	0.989	-0.011	0.021	5.93E-01	9.83E-01	????-	NA	?|?|?|?|Body_mass_index
rs11145766	CARD9	T/C	Bone_cancer	1	61	13737	1.286	0.252	0.262	3.38E-01	9.51E-01	???+?	NA	?|?|?|Bone_cancer|?
rs11145766	CARD9	T/C	bone_fracture_repair	1	10473	74500	1.026	0.026	0.024	2.91E-01	9.37E-01	+????	NA	bone_fracture_repair|?|?|?|?
rs11145766	CARD9	T/C	brain_aneurysm	1	390	86594	0.883	-0.124	0.122	3.01E-01	9.40E-01	-????	NA	iqb.brain_aneurysm|?|?|?|?
rs11145766	CARD9	T/C	brain_cancer	1	124	13601	0.906	-0.099	0.212	6.40E-01	9.87E-01	???-?	NA	?|?|?|Brain_cancer|?
rs11145766	CARD9	T/C	brain_surgery	1	1043	84534	1.036	0.035	0.071	6.21E-01	9.86E-01	+????	NA	brain_surgery|?|?|?|?
rs11145766	CARD9	T/C	breast_biopsy	1	7409	34359	1.042	0.041	0.031	1.78E-01	8.86E-01	+????	NA	breast_biopsy|?|?|?|?
rs11145766	CARD9	T/C	breast_cancer	2	7353	167610	0.958	-0.043	0.029	1.33E-01	8.45E-01	--???	11.4	breast_cancer|Breast_cancer|?|?|?
rs11145766	CARD9	T/C	Breast_conditions.congenital_or_relating_to_hormones	1	32	13709	1.211	0.191	0.382	6.16E-01	9.86E-01	???+?	NA	?|?|?|Breast_conditions.congenital_or_relating_to_hormones|?
rs11145766	CARD9	T/C	breast_or_ovarian_cancer	1	5995	132709	0.979	-0.021	0.031	4.93E-01	9.72E-01	-????	NA	breast_or_ovarian_cancer|?|?|?|?
rs11145766	CARD9	T/C	breast_reduction	1	1285	40553	0.984	-0.016	0.064	8.08E-01	9.97E-01	-????	NA	breast_reduction|?|?|?|?
rs11145766	CARD9	T/C	bronchiectasis	1	42	10276	0.984	-0.016	0.355	9.65E-01	1.00E+00	???-?	NA	?|?|?|Bronchiectasis|?
rs11145766	CARD9	T/C	bronchitis	1	48	10276	1.296	0.259	0.299	3.87E-01	9.60E-01	???+?	NA	?|?|?|Bronchitis|?
rs11145766	CARD9	T/C	bunion	1	15245	111696	0.985	-0.015	0.021	4.59E-01	9.71E-01	-????	NA	bunion|?|?|?|?
rs11145766	CARD9	T/C	bunionectomy	1	2133	82978	1.107	0.101	0.049	4.21E-02	7.02E-01	+????	NA	bunionectomy|?|?|?|?
rs11145766	CARD9	T/C	cad	2	31863	302709	0.979	-0.021	0.023	3.50E-01	9.55E-01	-???-	66.53	cad|?|?|?|Coronary_artery_disease
rs11145766	CARD9	T/C	Calcium/phosphorus_disorders	1	72	13629	0.477	-0.74	0.364	4.22E-02	7.02E-01	???-?	NA	?|?|?|Calcium/phosphorus_disorders|?
rs11145766	CARD9	T/C	Calculus_of_ureter	1	26	13486	0.703	-0.353	0.52	4.98E-01	9.72E-01	???-?	NA	?|?|?|Calculus_of_ureter|?
rs11145766	CARD9	T/C	Cancer_of_bone_&_connective_tissue	1	104	13737	0.982	-0.018	0.222	9.34E-01	1.00E+00	???-?	NA	?|?|?|Cancer_of_bone_&_connective_tissue|?
rs11145766	CARD9	T/C	Cancer_of_brain_and_nervous_system	1	135	13601	0.895	-0.111	0.204	5.85E-01	9.83E-01	???-?	NA	?|?|?|Cancer_of_brain_and_nervous_system|?
rs11145766	CARD9	T/C	Cancer_of_connective_tissue	1	72	13737	1.054	0.052	0.258	8.39E-01	1.00E+00	???+?	NA	?|?|?|Cancer_of_connective_tissue|?
rs11145766	CARD9	T/C	Cancer_of_kidney_and_urinary_organs	1	33	13822	0.828	-0.189	0.43	6.60E-01	9.90E-01	???-?	NA	?|?|?|Cancer_of_kidney_and_urinary_organs|?
rs11145766	CARD9	T/C	Cancer_of_other_endocrine_glands	1	52	13757	2.058	0.722	0.249	3.71E-03	2.97E-01	???+?	NA	?|?|?|Cancer_of_other_endocrine_glands|?
rs11145766	CARD9	T/C	Cancer_of_other_lymphoid.histiocytic_tissue	1	42	13613	1.198	0.181	0.324	5.77E-01	9.82E-01	???+?	NA	?|?|?|Cancer_of_other_lymphoid.histiocytic_tissue|?
rs11145766	CARD9	T/C	Candidiasis	1	308	12988	0.91	-0.094	0.136	4.89E-01	9.72E-01	???-?	NA	?|?|?|Candidiasis|?
rs11145766	CARD9	T/C	Carbohydrate_transport_and_metabolism_disorder	1	143	13522	0.894	-0.112	0.195	5.65E-01	9.81E-01	???-?	NA	?|?|?|Carbohydrate_transport_and_metabolism_disorder|?
rs11145766	CARD9	T/C	cardiac_ablation	1	923	84526	1.069	0.067	0.075	3.76E-01	9.57E-01	+????	NA	cardiac_ablation|?|?|?|?
rs11145766	CARD9	T/C	Cardiac_and_circulatory_congenital_anomalies	1	824	9482	1.037	0.036	0.083	6.62E-01	9.90E-01	???+?	NA	?|?|?|Cardiac_and_circulatory_congenital_anomalies|?
rs11145766	CARD9	T/C	Cardiac_arrhythmia_NOS	1	34	12697	1.36	0.308	0.344	3.71E-01	9.57E-01	???+?	NA	?|?|?|Cardiac_arrhythmia_NOS|?
rs11145766	CARD9	T/C	Cardiac_conduction_disorders	1	128	12697	0.918	-0.086	0.208	6.81E-01	9.91E-01	???-?	NA	?|?|?|Cardiac_conduction_disorders|?
rs11145766	CARD9	T/C	Cardiac_congenital_anomalies	1	719	9482	1.002	0.002	0.089	9.82E-01	1.00E+00	???+?	NA	?|?|?|Cardiac_congenital_anomalies|?
rs11145766	CARD9	T/C	Cardiac_dysrhythmias	1	406	12697	1.027	0.027	0.113	8.10E-01	9.97E-01	???+?	NA	?|?|?|Cardiac_dysrhythmias|?
rs11145766	CARD9	T/C	Cardiac_shunt/_heart_septal_defect	1	410	9482	0.947	-0.054	0.119	6.48E-01	9.88E-01	???-?	NA	?|?|?|Cardiac_shunt/_heart_septal_defect|?
rs11145766	CARD9	T/C	Cardioembolic_ischemic_stroke	1	460	2501	1.373	0.317	0.114	5.43E-03	3.53E-01	????+	NA	?|?|?|?|Cardioembolic_ischemic_stroke
rs11145766	CARD9	T/C	Cardiomegaly	1	20	13664	0.881	-0.127	0.529	8.10E-01	9.97E-01	???-?	NA	?|?|?|Cardiomegaly|?
rs11145766	CARD9	T/C	cardiomyopathy	1	63	13681	0.767	-0.266	0.315	3.99E-01	9.62E-01	???-?	NA	?|?|?|Cardiomyopathy|?
rs11145766	CARD9	T/C	Carditis	1	38	13681	0.814	-0.206	0.398	6.05E-01	9.84E-01	???-?	NA	?|?|?|Carditis|?
rs11145766	CARD9	T/C	cat_allergy	1	23921	112466	1.026	0.026	0.016	1.19E-01	8.36E-01	+????	NA	cat_allergy|?|?|?|?
rs11145766	CARD9	T/C	cat_allergy_clean	1	23796	61557	1.034	0.033	0.018	6.05E-02	7.51E-01	+????	NA	cat_allergy_clean|?|?|?|?
rs11145766	CARD9	T/C	cat_allergy_meta	1	23796	69186	1.031	0.03	0.017	8.02E-02	7.87E-01	+????	NA	cat_allergy_meta|?|?|?|?
rs11145766	CARD9	T/C	cataract	3	13391	200620	0.993	-0.007	0.025	7.64E-01	9.97E-01	+-?+?	61.53	cataract|Cataracts|?|Cataract|?
rs11145766	CARD9	T/C	cataract_removal	1	5686	79864	1.035	0.034	0.036	3.45E-01	9.53E-01	+????	NA	cataract_removal|?|?|?|?
rs11145766	CARD9	T/C	cavities_many	1	78254	22952	0.955	-0.046	0.019	1.50E-02	5.12E-01	-????	NA	cavities_many|?|?|?|?
rs11145766	CARD9	T/C	celiac	2	3281	252097	0.969	-0.031	0.041	4.47E-01	9.68E-01	-??+?	18.06	celiac|?|?|Celiac_disease|?
rs11145766	CARD9	T/C	Celiac_or_tropical_sprue	1	151	9748	1.173	0.159	0.177	3.69E-01	9.57E-01	???+?	NA	?|?|?|Celiac_or_tropical_sprue|?
rs11145766	CARD9	T/C	Cellulitis_and_abscess_of_hand/fingers	1	68	12356	0.671	-0.399	0.318	2.09E-01	9.08E-01	???-?	NA	?|?|?|Cellulitis_and_abscess_of_hand/fingers|?
rs11145766	CARD9	T/C	Cellulitis_and_abscess_of_leg	1	23	12356	0.972	-0.028	0.472	9.52E-01	1.00E+00	???-?	NA	?|?|?|Cellulitis_and_abscess_of_leg|?
rs11145766	CARD9	T/C	Cellulitis_and_abscess_of_trunk	1	31	12356	0.567	-0.567	0.517	2.73E-01	9.35E-01	???-?	NA	?|?|?|Cellulitis_and_abscess_of_trunk|?
rs11145766	CARD9	T/C	Cerebral_edema_and_compression_of_brain	1	71	11787	0.833	-0.183	0.292	5.31E-01	9.77E-01	???-?	NA	?|?|?|Cerebral_edema_and_compression_of_brain|?
rs11145766	CARD9	T/C	Cerebral_ischemia	1	28	13655	0.808	-0.214	0.466	6.47E-01	9.88E-01	???-?	NA	?|?|?|Cerebral_ischemia|?
rs11145766	CARD9	T/C	Cerebrovascular_disease	1	108	13655	0.699	-0.358	0.253	1.57E-01	8.71E-01	???-?	NA	?|?|?|Cerebrovascular_disease|?
rs11145766	CARD9	T/C	cervical_cancer	1	402	58556	0.85	-0.162	0.129	2.09E-01	9.08E-01	?-???	NA	?|Cervical_cancer|?|?|?
rs11145766	CARD9	T/C	cervical_spine_surgery	1	1365	83848	0.962	-0.039	0.064	5.43E-01	9.79E-01	-????	NA	cervical_spine_surgery|?|?|?|?
rs11145766	CARD9	T/C	cesarean_section	1	6159	35623	0.98	-0.021	0.032	5.18E-01	9.76E-01	-????	NA	cesarean_section|?|?|?|?
rs11145766	CARD9	T/C	cfs	1	2783	84369	1.002	0.002	0.044	9.60E-01	1.00E+00	+????	NA	cfs|?|?|?|?
rs11145766	CARD9	T/C	chemotherapy	2	4487	142966	1.073	0.071	0.034	3.86E-02	6.83E-01	+??+?	0	iqb.chemo_ever|?|?|Chemotherapy|?
rs11145766	CARD9	T/C	chicken_allergy	1	396	115346	0.961	-0.04	0.117	7.34E-01	9.96E-01	-????	NA	chicken_allergy|?|?|?|?
rs11145766	CARD9	T/C	chicken_allergy_clean	1	391	84270	0.972	-0.029	0.118	8.07E-01	9.97E-01	-????	NA	chicken_allergy_clean|?|?|?|?
rs11145766	CARD9	T/C	chicken_pox	1	105297	15291	1	0	0.02	9.84E-01	1.00E+00	-????	NA	chicken_pox|?|?|?|?
rs11145766	CARD9	T/C	Cholangitis	1	39	13636	1.305	0.267	0.326	4.13E-01	9.63E-01	???+?	NA	?|?|?|Cholangitis|?
rs11145766	CARD9	T/C	Cholelithiasis	1	69	13636	0.906	-0.098	0.282	7.27E-01	9.95E-01	???-?	NA	?|?|?|Cholelithiasis|?
rs11145766	CARD9	T/C	Cholelithiasis_and_cholecystitis	1	89	13636	1.021	0.021	0.238	9.31E-01	1.00E+00	???+?	NA	?|?|?|Cholelithiasis_and_cholecystitis|?
rs11145766	CARD9	T/C	Cholelithiasis_with_other_cholecystitis	1	20	13636	1.095	0.09	0.479	8.50E-01	1.00E+00	???+?	NA	?|?|?|Cholelithiasis_with_other_cholecystitis|?
rs11145766	CARD9	T/C	Cholesteatoma	1	110	9957	0.774	-0.256	0.242	2.91E-01	9.37E-01	???-?	NA	?|?|?|Cholesteatoma|?
rs11145766	CARD9	T/C	Chromosomal_anomalies	1	308	9482	0.987	-0.013	0.132	9.20E-01	1.00E+00	???-?	NA	?|?|?|Chromosomal_anomalies|?
rs11145766	CARD9	T/C	Chromosomal_anomalies_and_genetic_disorders	1	334	9482	0.95	-0.052	0.129	6.88E-01	9.91E-01	???-?	NA	?|?|?|Chromosomal_anomalies_and_genetic_disorders|?
rs11145766	CARD9	T/C	chronic_bronchitis	2	9480	85647	0.996	-0.004	0.025	8.72E-01	1.00E+00	-??-?	0	chronic_bronchitis|?|?|Chronic_bronchitis|?
rs11145766	CARD9	T/C	chronic_hepatitis	1	76	10977	1.379	0.322	0.231	1.64E-01	8.76E-01	???+?	NA	?|?|?|Chronic_hepatitis|?
rs11145766	CARD9	T/C	chronic_hives	1	3654	239191	1.001	0.001	0.038	9.87E-01	1.00E+00	+????	NA	chronic_hives|?|?|?|?
rs11145766	CARD9	T/C	chronic_kidney_disease	2	1396	98972	1.041	0.041	0.061	5.05E-01	9.75E-01	+??+?	0	iqb.chronic_kidney_disease|?|?|Chronic_renal_failure|?
rs11145766	CARD9	T/C	Chronic_kidney_disease.Stage_I_or_II	1	55	13158	0.896	-0.11	0.319	7.29E-01	9.95E-01	???-?	NA	?|?|?|Chronic_kidney_disease.Stage_I_or_II|?
rs11145766	CARD9	T/C	Chronic_liver_disease_and_cirrhosis	1	60	13307	0.891	-0.116	0.305	7.04E-01	9.92E-01	???-?	NA	?|?|?|Chronic_liver_disease_and_cirrhosis|?
rs11145766	CARD9	T/C	Chronic_lymphocytic_thyroiditis	1	96	13261	0.98	-0.02	0.233	9.30E-01	1.00E+00	???-?	NA	?|?|?|Chronic_lymphocytic_thyroiditis|?
rs11145766	CARD9	T/C	Chronic_nonalcoholic_liver_disease	1	39	13307	1.066	0.064	0.354	8.57E-01	1.00E+00	???+?	NA	?|?|?|Chronic_nonalcoholic_liver_disease|?
rs11145766	CARD9	T/C	Chronic_pharyngitis_and_nasopharyngitis	1	408	8301	1.122	0.115	0.112	3.05E-01	9.41E-01	???+?	NA	?|?|?|Chronic_pharyngitis_and_nasopharyngitis|?
rs11145766	CARD9	T/C	Chronic_rheumatic_disease_of_the_heart_valves	1	70	12830	0.905	-0.1	0.283	7.23E-01	9.95E-01	???-?	NA	?|?|?|Chronic_rheumatic_disease_of_the_heart_valves|?
rs11145766	CARD9	T/C	chronic_sinusitis	2	1049	119955	0.986	-0.014	0.074	8.46E-01	1.00E+00	?+?-?	0	?|Chronic_sinusitis|?|Chronic_sinusitis|?
rs11145766	CARD9	T/C	Chronic_tonsillitis_and_adenoiditis	1	2054	8301	1.064	0.062	0.056	2.69E-01	9.34E-01	???+?	NA	?|?|?|Chronic_tonsillitis_and_adenoiditis|?
rs11145766	CARD9	T/C	Chronic_ulcer_of_skin	1	24	13798	0.937	-0.065	0.474	8.91E-01	1.00E+00	???-?	NA	?|?|?|Chronic_ulcer_of_skin|?
rs11145766	CARD9	T/C	Circulatory_disease_NEC	1	104	13256	1.177	0.163	0.208	4.33E-01	9.65E-01	???+?	NA	?|?|?|Circulatory_disease_NEC|?
rs11145766	CARD9	T/C	claritin_dry	1	4924	18481	1.012	0.012	0.038	7.49E-01	9.96E-01	+????	NA	claritin_dry|?|?|?|?
rs11145766	CARD9	T/C	claritin_fast_heart	1	1833	21543	0.97	-0.03	0.057	5.98E-01	9.83E-01	-????	NA	claritin_fast_heart|?|?|?|?
rs11145766	CARD9	T/C	Cleft_palate	1	259	9482	0.79	-0.236	0.157	1.32E-01	8.45E-01	???-?	NA	?|?|?|Cleft_palate|?
rs11145766	CARD9	T/C	CNS_infection_and_poliomyelitis	1	20	13699	1.223	0.201	0.477	6.74E-01	9.91E-01	???+?	NA	?|?|?|CNS_infection_and_poliomyelitis|?
rs11145766	CARD9	T/C	coagulation_defects	1	255	13024	0.736	-0.307	0.161	5.73E-02	7.45E-01	???-?	NA	?|?|?|Coagulation_defects|?
rs11145766	CARD9	T/C	codeine_constipation	1	8973	28435	1.021	0.021	0.028	4.53E-01	9.69E-01	+????	NA	codeine_constipation|?|?|?|?
rs11145766	CARD9	T/C	codeine_euphoria	1	8121	29275	1.001	0.001	0.03	9.67E-01	1.00E+00	+????	NA	codeine_euphoria|?|?|?|?
rs11145766	CARD9	T/C	codeine_itching	1	4531	32877	0.993	-0.007	0.037	8.42E-01	1.00E+00	-????	NA	codeine_itching|?|?|?|?
rs11145766	CARD9	T/C	codeine_vomiting	1	4199	16616	0.955	-0.046	0.042	2.75E-01	9.35E-01	-????	NA	codeine_vomiting|?|?|?|?
rs11145766	CARD9	T/C	colon_polyps	1	13649	72437	1.019	0.019	0.023	4.22E-01	9.64E-01	+????	NA	colon_polyps|?|?|?|?
rs11145766	CARD9	T/C	colorectal_cancer	2	1695	388484	1.075	0.073	0.055	1.86E-01	8.92E-01	+-???	0	colorectal_cancer|Large_bowel_cancer/colorectal_cancer|?|?|?
rs11145766	CARD9	T/C	Coma;_stupor;_and_brain_damage	1	28	11787	0.996	-0.004	0.432	9.93E-01	1.00E+00	???-?	NA	?|?|?|Coma;_stupor;_and_brain_damage|?
rs11145766	CARD9	T/C	Complex_regional/central_pain_syndrome	1	173	13446	1.191	0.175	0.164	2.84E-01	9.37E-01	???+?	NA	?|?|?|Complex_regional/central_pain_syndrome|?
rs11145766	CARD9	T/C	Complication_of_internal_orthopedic_device	1	20	13128	0.68	-0.385	0.602	5.22E-01	9.76E-01	???-?	NA	?|?|?|Complication_of_internal_orthopedic_device|?
rs11145766	CARD9	T/C	Complications_of_gastrostomy.colostomy_and_enterostomy	1	117	10420	1.249	0.222	0.193	2.49E-01	9.28E-01	???+?	NA	?|?|?|Complications_of_gastrostomy.colostomy_and_enterostomy|?
rs11145766	CARD9	T/C	Complications_of_transplants_and_reattached_limbs	1	31	13128	1.073	0.071	0.404	8.61E-01	1.00E+00	???+?	NA	?|?|?|Complications_of_transplants_and_reattached_limbs|?
rs11145766	CARD9	T/C	Concussion	1	82	13678	1.117	0.11	0.24	6.46E-01	9.88E-01	???+?	NA	?|?|?|Concussion|?
rs11145766	CARD9	T/C	concussion_lost_consciousness_before_PD	1	1083	36334	1.019	0.019	0.072	7.94E-01	9.97E-01	+????	NA	concussion_lost_consciousness_before_PD|?|?|?|?
rs11145766	CARD9	T/C	Conduct_disorders	1	161	10790	1.1	0.095	0.173	5.84E-01	9.83E-01	???+?	NA	?|?|?|Conduct_disorders|?
rs11145766	CARD9	T/C	Conductive_hearing_loss	1	524	11301	1.016	0.016	0.101	8.75E-01	1.00E+00	???+?	NA	?|?|?|Conductive_hearing_loss|?
rs11145766	CARD9	T/C	Congenital_anomalies_of_abdominal_wall;_diaphram	1	35	9482	0.372	-0.989	0.592	9.47E-02	8.04E-01	???-?	NA	?|?|?|Congenital_anomalies_of_abdominal_wall;_diaphram|?
rs11145766	CARD9	T/C	Congenital_anomalies_of_face_and_neck	1	668	9482	0.967	-0.034	0.093	7.17E-01	9.93E-01	???-?	NA	?|?|?|Congenital_anomalies_of_face_and_neck|?
rs11145766	CARD9	T/C	Congenital_anomalies_of_female_genital_organs	1	40	9482	1.915	0.65	0.288	2.41E-02	6.11E-01	???+?	NA	?|?|?|Congenital_anomalies_of_female_genital_organs|?
rs11145766	CARD9	T/C	Congenital_anomalies_of_genital_organs	1	455	9482	1.232	0.209	0.105	4.60E-02	7.14E-01	???+?	NA	?|?|?|Congenital_anomalies_of_genital_organs|?
rs11145766	CARD9	T/C	Congenital_anomalies_of_great_vessels	1	185	9482	0.976	-0.024	0.174	8.89E-01	1.00E+00	???-?	NA	?|?|?|Congenital_anomalies_of_great_vessels|?
rs11145766	CARD9	T/C	Congenital_anomalies_of_intestine	1	93	9482	1.307	0.268	0.213	2.10E-01	9.08E-01	???+?	NA	?|?|?|Congenital_anomalies_of_intestine|?
rs11145766	CARD9	T/C	Congenital_anomalies_of_limbs	1	427	9482	0.92	-0.083	0.116	4.75E-01	9.72E-01	???-?	NA	?|?|?|Congenital_anomalies_of_limbs|?
rs11145766	CARD9	T/C	Congenital_anomalies_of_lower_limb.including_pelvic_girdle	1	186	9482	0.928	-0.075	0.173	6.64E-01	9.90E-01	???-?	NA	?|?|?|Congenital_anomalies_of_lower_limb.including_pelvic_girdle|?
rs11145766	CARD9	T/C	Congenital_anomalies_of_male_genital_organs	1	408	9482	1.162	0.15	0.113	1.85E-01	8.92E-01	???+?	NA	?|?|?|Congenital_anomalies_of_male_genital_organs|?
rs11145766	CARD9	T/C	Congenital_anomalies_of_mouth/tongue	1	90	9482	0.594	-0.521	0.301	8.31E-02	7.93E-01	???-?	NA	?|?|?|Congenital_anomalies_of_mouth/tongue|?
rs11145766	CARD9	T/C	Congenital_anomalies_of_peripheral_vascular_system	1	71	9482	1.29	0.255	0.242	2.93E-01	9.37E-01	???+?	NA	?|?|?|Congenital_anomalies_of_peripheral_vascular_system|?
rs11145766	CARD9	T/C	Congenital_anomalies_of_the_eye	1	103	9482	1.062	0.06	0.219	7.83E-01	9.97E-01	???+?	NA	?|?|?|Congenital_anomalies_of_the_eye|?
rs11145766	CARD9	T/C	Congenital_anomalies_of_upper_limb.including_shoulder_girdle	1	68	9482	0.881	-0.126	0.293	6.66E-01	9.90E-01	???-?	NA	?|?|?|Congenital_anomalies_of_upper_limb.including_shoulder_girdle|?
rs11145766	CARD9	T/C	Congenital_anomalies_of_urinary_system	1	230	9482	1.041	0.04	0.149	7.87E-01	9.97E-01	???+?	NA	?|?|?|Congenital_anomalies_of_urinary_system|?
rs11145766	CARD9	T/C	Congenital_anomaly_of_fingers/toes	1	78	9482	0.809	-0.212	0.282	4.52E-01	9.69E-01	???-?	NA	?|?|?|Congenital_anomaly_of_fingers/toes|?
rs11145766	CARD9	T/C	Congenital_anomaly_of_gallbladder.bile_ducts.liver.pancreas	1	43	9482	1.309	0.27	0.314	3.91E-01	9.60E-01	???+?	NA	?|?|?|Congenital_anomaly_of_gallbladder.bile_ducts.liver.pancreas|?
rs11145766	CARD9	T/C	Congenital_cataract_and_lens_anomalies	1	42	9482	1.469	0.385	0.303	2.04E-01	9.03E-01	???+?	NA	?|?|?|Congenital_cataract_and_lens_anomalies|?
rs11145766	CARD9	T/C	congenital_coagulation_defects	1	97	13024	0.707	-0.346	0.262	1.87E-01	8.93E-01	???-?	NA	?|?|?|Congenital_coagulation_defects|?
rs11145766	CARD9	T/C	Congenital_deformities_of_feet	1	143	9482	0.827	-0.19	0.207	3.59E-01	9.55E-01	???-?	NA	?|?|?|Congenital_deformities_of_feet|?
rs11145766	CARD9	T/C	congenital_heart_defect	1	7169	254065	0.979	-0.021	0.028	4.47E-01	9.68E-01	-????	NA	congenital_heart_defect|?|?|?|?
rs11145766	CARD9	T/C	Congenital_hip_dysplasia_and_deformity	1	128	9482	1.05	0.049	0.199	8.05E-01	9.97E-01	???+?	NA	?|?|?|Congenital_hip_dysplasia_and_deformity|?
rs11145766	CARD9	T/C	Congenital_hypothyroidism	1	63	13261	0.768	-0.264	0.318	4.07E-01	9.63E-01	???-?	NA	?|?|?|Congenital_hypothyroidism|?
rs11145766	CARD9	T/C	Congenital_musculoskeletal_anomalies	1	475	9482	0.822	-0.196	0.115	8.75E-02	8.00E-01	???-?	NA	?|?|?|Congenital_musculoskeletal_anomalies|?
rs11145766	CARD9	T/C	Congenital_musculoskeletal_deformities_of_spine	1	89	9482	0.883	-0.124	0.256	6.28E-01	9.87E-01	???-?	NA	?|?|?|Congenital_musculoskeletal_deformities_of_spine|?
rs11145766	CARD9	T/C	Conjunctivitis.infectious	1	896	12063	1.086	0.083	0.078	2.86E-01	9.37E-01	???+?	NA	?|?|?|Conjunctivitis.infectious|?
rs11145766	CARD9	T/C	Conjunctivitis.noninfectious	1	125	12063	0.826	-0.191	0.218	3.82E-01	9.59E-01	???-?	NA	?|?|?|Conjunctivitis.noninfectious|?
rs11145766	CARD9	T/C	constipation	2	2550	94705	0.983	-0.017	0.047	7.14E-01	9.93E-01	-??+?	0	chronic_constipation|?|?|Constipation|?
rs11145766	CARD9	T/C	Contact_dermatitis_and_other_eczema_due_to_plants_[except_food]	1	30	9247	1.427	0.355	0.367	3.33E-01	9.50E-01	???+?	NA	?|?|?|Contact_dermatitis_and_other_eczema_due_to_plants_[except_food]|?
rs11145766	CARD9	T/C	Contracture_of_joint	1	60	12115	0.908	-0.097	0.305	7.51E-01	9.96E-01	???-?	NA	?|?|?|Contracture_of_joint|?
rs11145766	CARD9	T/C	Convulsions	1	656	11787	1.063	0.061	0.089	4.91E-01	9.72E-01	???+?	NA	?|?|?|Convulsions|?
rs11145766	CARD9	T/C	COPD	2	2388	22360	1.082	0.079	0.051	1.22E-01	8.39E-01	+??-?	0	COPD_guess_smokers_only|?|?|Chronic_airway_obstruction|?
rs11145766	CARD9	T/C	Coronary_artery_disease	1	15420	15062	1.015	0.015	0.024	5.33E-01	9.77E-01	????+	NA	?|?|?|?|Coronary_artery_disease
rs11145766	CARD9	T/C	Coronary_artery_disease	1	1926	3000	1.036	0.036	0.181	8.43E-01	1.00E+00	????+	NA	?|?|?|?|Coronary_artery_disease
rs11145766	CARD9	T/C	coronary_bypass_surgery	1	883	84629	0.978	-0.022	0.082	7.87E-01	9.97E-01	-????	NA	coronary_bypass_surgery|?|?|?|?
rs11145766	CARD9	T/C	corrective_eye_surgery	1	3927	81558	0.987	-0.013	0.038	7.25E-01	9.95E-01	-????	NA	corrective_eye_surgery|?|?|?|?
rs11145766	CARD9	T/C	crohn	3	8400	275988	0.873	-0.135	0.033	3.66E-05	1.08E-02	-??--	75.58	crohns|?|?|Crohn's_disease|Crohn's_disease
rs11145766	CARD9	T/C	Crohn's_disease	1	1748	3000	0.715	-0.336	0.179	6.11E-02	7.52E-01	????-	NA	?|?|?|?|Crohn's_disease
rs11145766	CARD9	T/C	current_asthma	1	7137	130472	1.05	0.049	0.028	8.13E-02	7.91E-01	+????	NA	current_asthma|?|?|?|?
rs11145766	CARD9	T/C	Curvature_of_spine	1	879	12115	0.933	-0.069	0.082	3.97E-01	9.62E-01	???-?	NA	?|?|?|Curvature_of_spine|?
rs11145766	CARD9	T/C	Cystic_fibrosis	1	110	13710	0.833	-0.183	0.235	4.37E-01	9.66E-01	???-?	NA	?|?|?|Cystic_fibrosis|?
rs11145766	CARD9	T/C	Cystic_kidney_disease	1	78	9482	0.964	-0.037	0.258	8.87E-01	1.00E+00	???-?	NA	?|?|?|Cystic_kidney_disease|?
rs11145766	CARD9	T/C	Cystitis_and_urethritis	1	47	12903	0.828	-0.189	0.353	5.94E-01	9.83E-01	???-?	NA	?|?|?|Cystitis_and_urethritis|?
rs11145766	CARD9	T/C	Decreased_white_blood_cell_count	1	198	12668	1.074	0.071	0.157	6.50E-01	9.89E-01	???+?	NA	?|?|?|Decreased_white_blood_cell_count|?
rs11145766	CARD9	T/C	Deep_vein_thrombosis	1	24	13468	1.145	0.136	0.438	7.57E-01	9.96E-01	???+?	NA	?|?|?|Deep_vein_thrombosis|?
rs11145766	CARD9	T/C	Deficiency_of_humoral_immunity	1	150	13033	1.183	0.168	0.174	3.34E-01	9.50E-01	???+?	NA	?|?|?|Deficiency_of_humoral_immunity|?
rs11145766	CARD9	T/C	Degenerative_disease_of_the_spinal_cord	1	60	11787	0.602	-0.508	0.367	1.66E-01	8.78E-01	???-?	NA	?|?|?|Degenerative_disease_of_the_spinal_cord|?
rs11145766	CARD9	T/C	degenerative_joint_disease	1	5685	79648	1.017	0.017	0.032	5.94E-01	9.83E-01	+????	NA	degenerative_joint_disease|?|?|?|?
rs11145766	CARD9	T/C	Dental_caries	1	69	13039	0.915	-0.089	0.284	7.54E-01	9.96E-01	???-?	NA	?|?|?|Dental_caries|?
rs11145766	CARD9	T/C	Dentofacial_anomalies.including_malocclusion	1	67	13039	0.788	-0.238	0.303	4.32E-01	9.65E-01	???-?	NA	?|?|?|Dentofacial_anomalies.including_malocclusion|?
rs11145766	CARD9	T/C	Depressed_feelings	1	19425	16843	0.982	-0.018	0.026	4.77E-01	9.72E-01	?-???	NA	?|Depressed_feelings|?|?|?
rs11145766	CARD9	T/C	depression	3	66202	308715	0.986	-0.014	0.01	1.86E-01	8.92E-01	--?-?	0	depression|Depression|?|Depression|?
rs11145766	CARD9	T/C	depression_in_hypothyroidism	1	6463	10449	0.955	-0.046	0.037	2.15E-01	9.13E-01	-????	NA	depression_in_hypothyroidism|?|?|?|?
rs11145766	CARD9	T/C	depression_meta	1	28714	78314	0.991	-0.009	0.016	5.70E-01	9.81E-01	-????	NA	depression_meta|?|?|?|?
rs11145766	CARD9	T/C	depression_meta_female_only	1	18309	34972	0.986	-0.014	0.021	5.14E-01	9.76E-01	-????	NA	depression_meta_female_only|?|?|?|?
rs11145766	CARD9	T/C	Derangement_of_joint.non_traumatic	1	117	13156	1.065	0.063	0.205	7.60E-01	9.97E-01	???+?	NA	?|?|?|Derangement_of_joint.non-traumatic|?
rs11145766	CARD9	T/C	Dermatomycoses	1	20	12988	0.63	-0.462	0.606	4.46E-01	9.68E-01	???-?	NA	?|?|?|Dermatomycoses|?
rs11145766	CARD9	T/C	Dermatophytosis	1	72	12988	1.171	0.158	0.25	5.27E-01	9.77E-01	???+?	NA	?|?|?|Dermatophytosis|?
rs11145766	CARD9	T/C	Dermatophytosis_/_Dermatomycosis	1	117	12988	0.877	-0.131	0.218	5.48E-01	9.80E-01	???-?	NA	?|?|?|Dermatophytosis_/_Dermatomycosis|?
rs11145766	CARD9	T/C	Dermatophytosis_of_the_body	1	28	12988	2.138	0.76	0.333	2.23E-02	6.00E-01	???+?	NA	?|?|?|Dermatophytosis_of_the_body|?
rs11145766	CARD9	T/C	Dermatosis_NOS	1	84	13478	0.969	-0.031	0.251	9.00E-01	1.00E+00	???-?	NA	?|?|?|Dermatosis_NOS|?
rs11145766	CARD9	T/C	Develomental_delays_and_disorders	1	1219	10790	1.028	0.027	0.069	6.94E-01	9.92E-01	???+?	NA	?|?|?|Develomental_delays_and_disorders|?
rs11145766	CARD9	T/C	Deviated_nasal_septum	1	58	8301	0.823	-0.195	0.322	5.44E-01	9.80E-01	???-?	NA	?|?|?|Deviated_nasal_septum|?
rs11145766	CARD9	T/C	diabetes_mellitus	1	371	13377	0.768	-0.264	0.132	4.56E-02	7.14E-01	???-?	NA	?|?|?|Diabetes_mellitus|?
rs11145766	CARD9	T/C	Diaphragmatic_hernia	1	42	13030	0.987	-0.013	0.354	9.70E-01	1.00E+00	???-?	NA	?|?|?|Diaphragmatic_hernia|?
rs11145766	CARD9	T/C	Diffuse_diseases_of_connective_tissue	1	59	12880	1.11	0.104	0.289	7.17E-01	9.93E-01	???+?	NA	?|?|?|Diffuse_diseases_of_connective_tissue|?
rs11145766	CARD9	T/C	Digestive_congenital_anomalies	1	331	9482	1.077	0.074	0.124	5.51E-01	9.81E-01	???+?	NA	?|?|?|Digestive_congenital_anomalies|?
rs11145766	CARD9	T/C	diminished_ovarian_reserve	1	932	51921	1.019	0.019	0.075	8.02E-01	9.97E-01	+????	NA	diminished_ovarian_reserve|?|?|?|?
rs11145766	CARD9	T/C	Disaccharide_malabsorption	1	103	13522	0.691	-0.369	0.255	1.48E-01	8.62E-01	???-?	NA	?|?|?|Disaccharide_malabsorption|?
rs11145766	CARD9	T/C	Discoid_lupus_erythematosus	1	24	12915	0.534	-0.627	0.602	2.97E-01	9.39E-01	???-?	NA	?|?|?|Discoid_lupus_erythematosus|?
rs11145766	CARD9	T/C	Diseases_of_blood_and_blood_forming_organs	1	63	12668	0.909	-0.095	0.295	7.47E-01	9.96E-01	???-?	NA	?|?|?|Diseases_of_blood_and_blood-forming_organs|?
rs11145766	CARD9	T/C	Diseases_of_esophagus	1	2072	10420	1.011	0.011	0.055	8.46E-01	1.00E+00	???+?	NA	?|?|?|Diseases_of_esophagus|?
rs11145766	CARD9	T/C	Diseases_of_hair_and_hair_follicles	1	203	13394	0.934	-0.068	0.163	6.76E-01	9.91E-01	???-?	NA	?|?|?|Diseases_of_hair_and_hair_follicles|?
rs11145766	CARD9	T/C	Diseases_of_hard_tissues_of_teeth	1	242	13039	1.007	0.007	0.146	9.64E-01	1.00E+00	???+?	NA	?|?|?|Diseases_of_hard_tissues_of_teeth|?
rs11145766	CARD9	T/C	Diseases_of_pancreas	1	88	13736	1.165	0.153	0.229	5.04E-01	9.75E-01	???+?	NA	?|?|?|Diseases_of_pancreas|?
rs11145766	CARD9	T/C	Diseases_of_respiratory_system	1	459	12246	1.024	0.024	0.108	8.25E-01	9.98E-01	???+?	NA	?|?|?|Diseases_of_respiratory_system|?
rs11145766	CARD9	T/C	Diseases_of_sebaceous_glands	1	287	13040	0.941	-0.061	0.137	6.56E-01	9.89E-01	???-?	NA	?|?|?|Diseases_of_sebaceous_glands|?
rs11145766	CARD9	T/C	Diseases_of_spleen	1	20	12668	1.126	0.118	0.479	8.05E-01	9.97E-01	???+?	NA	?|?|?|Diseases_of_spleen|?
rs11145766	CARD9	T/C	Diseases_of_the_jaws	1	106	13039	0.825	-0.192	0.236	4.16E-01	9.63E-01	???-?	NA	?|?|?|Diseases_of_the_jaws|?
rs11145766	CARD9	T/C	Diseases_of_the_larynx_and_vocal_cords	1	221	8301	0.853	-0.16	0.166	3.36E-01	9.51E-01	???-?	NA	?|?|?|Diseases_of_the_larynx_and_vocal_cords|?
rs11145766	CARD9	T/C	Diseases_of_the_oral_soft_tissues	1	213	13308	0.881	-0.126	0.162	4.36E-01	9.66E-01	???-?	NA	?|?|?|Diseases_of_the_oral_soft_tissues|?
rs11145766	CARD9	T/C	Diseases_of_the_salivary_glands	1	25	13308	0.871	-0.138	0.476	7.72E-01	9.97E-01	???-?	NA	?|?|?|Diseases_of_the_salivary_glands|?
rs11145766	CARD9	T/C	Diseases_of_the_tongue	1	22	13308	0.605	-0.502	0.601	4.03E-01	9.63E-01	???-?	NA	?|?|?|Diseases_of_the_tongue|?
rs11145766	CARD9	T/C	Diseases_of_white_blood_cells	1	399	12668	1.157	0.145	0.109	1.81E-01	8.89E-01	???+?	NA	?|?|?|Diseases_of_white_blood_cells|?
rs11145766	CARD9	T/C	Dislocation	1	284	13391	1.093	0.089	0.131	4.98E-01	9.72E-01	???+?	NA	?|?|?|Dislocation|?
rs11145766	CARD9	T/C	Disorders_of_acoustic_nerve	1	205	11301	1.056	0.055	0.155	7.24E-01	9.95E-01	???+?	NA	?|?|?|Disorders_of_acoustic_nerve|?
rs11145766	CARD9	T/C	Disorders_of_adrenal_glands	1	110	12782	1.132	0.124	0.207	5.50E-01	9.81E-01	???+?	NA	?|?|?|Disorders_of_adrenal_glands|?
rs11145766	CARD9	T/C	Disorders_of_binocular_eye_movements	1	650	12549	1.183	0.168	0.086	5.21E-02	7.33E-01	???+?	NA	?|?|?|Disorders_of_binocular_eye_movements|?
rs11145766	CARD9	T/C	Disorders_of_carbohydrate_transport_&_metabolism	1	37	13522	1.324	0.281	0.33	3.96E-01	9.62E-01	???+?	NA	?|?|?|Disorders_of_carbohydrate_transport_&_metabolism|?
rs11145766	CARD9	T/C	Disorders_of_cervical_region	1	47	13525	1.101	0.096	0.324	7.68E-01	9.97E-01	???+?	NA	?|?|?|Disorders_of_cervical_region|?
rs11145766	CARD9	T/C	Disorders_of_fluid.electrolyte.and_acid_base_balance	1	424	12721	1.045	0.044	0.11	6.86E-01	9.91E-01	???+?	NA	?|?|?|Disorders_of_fluid.electrolyte.and_acid-base_balance|?
rs11145766	CARD9	T/C	Disorders_of_function_of_stomach	1	234	10420	1.035	0.034	0.146	8.16E-01	9.97E-01	???+?	NA	?|?|?|Disorders_of_function_of_stomach|?
rs11145766	CARD9	T/C	Disorders_of_lacrimal_system	1	130	12549	1.131	0.123	0.193	5.25E-01	9.77E-01	???+?	NA	?|?|?|Disorders_of_lacrimal_system|?
rs11145766	CARD9	T/C	Disorders_of_lipoid_metabolism	1	214	13546	1.279	0.246	0.141	8.12E-02	7.91E-01	???+?	NA	?|?|?|Disorders_of_lipoid_metabolism|?
rs11145766	CARD9	T/C	Disorders_of_liver	1	227	13307	0.805	-0.216	0.164	1.87E-01	8.93E-01	???-?	NA	?|?|?|Disorders_of_liver|?
rs11145766	CARD9	T/C	Disorders_of_menstruation	1	194	13430	0.972	-0.028	0.167	8.67E-01	1.00E+00	???-?	NA	?|?|?|Disorders_of_menstruation|?
rs11145766	CARD9	T/C	Disorders_of_mineral_metabolism	1	109	13629	0.592	-0.524	0.268	5.05E-02	7.32E-01	???-?	NA	?|?|?|Disorders_of_mineral_metabolism|?
rs11145766	CARD9	T/C	Disorders_of_muscle.ligament.and_fascia	1	75	12812	1.239	0.214	0.24	3.73E-01	9.57E-01	???+?	NA	?|?|?|Disorders_of_muscle.ligament.and_fascia|?
rs11145766	CARD9	T/C	Disorders_of_optic_nerve_and_visual_pathways	1	140	12549	1.337	0.29	0.172	9.10E-02	8.04E-01	???+?	NA	?|?|?|Disorders_of_optic_nerve_and_visual_pathways|?
rs11145766	CARD9	T/C	Disorders_of_other_cranial_nerves	1	55	13446	0.989	-0.011	0.308	9.71E-01	1.00E+00	???-?	NA	?|?|?|Disorders_of_other_cranial_nerves|?
rs11145766	CARD9	T/C	Disorders_of_parathyroid_gland	1	24	12782	0.511	-0.671	0.593	2.58E-01	9.29E-01	???-?	NA	?|?|?|Disorders_of_parathyroid_gland|?
rs11145766	CARD9	T/C	Disorders_of_penis	1	224	12850	0.896	-0.11	0.161	4.94E-01	9.72E-01	???-?	NA	?|?|?|Disorders_of_penis|?
rs11145766	CARD9	T/C	Disorders_of_refraction_and_accommodation	1	523	12992	1.155	0.144	0.095	1.28E-01	8.44E-01	???+?	NA	?|?|?|Disorders_of_refraction_and_accommodation|?
rs11145766	CARD9	T/C	Disorders_of_synovium.tendon.and_bursa	1	327	12812	1.016	0.016	0.125	8.99E-01	1.00E+00	???+?	NA	?|?|?|Disorders_of_synovium.tendon.and_bursa|?
rs11145766	CARD9	T/C	Disorders_of_the_autonomic_nervous_system	1	160	11787	1.353	0.303	0.162	6.11E-02	7.52E-01	???+?	NA	?|?|?|Disorders_of_the_autonomic_nervous_system|?
rs11145766	CARD9	T/C	Disorders_of_the_globe	1	40	13593	1.051	0.05	0.355	8.88E-01	1.00E+00	???+?	NA	?|?|?|Disorders_of_the_globe|?
rs11145766	CARD9	T/C	Disorders_of_the_orbit	1	21	12549	1.306	0.267	0.436	5.41E-01	9.78E-01	???+?	NA	?|?|?|Disorders_of_the_orbit|?
rs11145766	CARD9	T/C	Disorders_of_the_pituitary_gland_and_its_hypothalamic_control	1	218	12782	1.537	0.43	0.132	1.18E-03	1.44E-01	???+?	NA	?|?|?|Disorders_of_the_pituitary_gland_and_its_hypothalamic_control|?
rs11145766	CARD9	T/C	Disorders_of_tooth_development	1	65	13039	0.863	-0.148	0.295	6.16E-01	9.86E-01	???-?	NA	?|?|?|Disorders_of_tooth_development|?
rs11145766	CARD9	T/C	Disorders_resulting_from_impaired_renal_function	1	21	13158	2.006	0.696	0.381	6.79E-02	7.64E-01	???+?	NA	?|?|?|Disorders_resulting_from_impaired_renal_function|?
rs11145766	CARD9	T/C	Disturbance_of_skin_sensation	1	42	13060	0.734	-0.309	0.396	4.35E-01	9.66E-01	???-?	NA	?|?|?|Disturbance_of_skin_sensation|?
rs11145766	CARD9	T/C	Disturbances_in_tooth_eruption	1	50	13039	0.582	-0.541	0.394	1.70E-01	8.82E-01	???-?	NA	?|?|?|Disturbances_in_tooth_eruption|?
rs11145766	CARD9	T/C	Disturbances_of_amino_acid_transport	1	28	13582	0.759	-0.276	0.473	5.59E-01	9.81E-01	???-?	NA	?|?|?|Disturbances_of_amino-acid_transport|?
rs11145766	CARD9	T/C	diverticulitis	1	1327	111010	0.942	-0.06	0.069	3.81E-01	9.59E-01	?-???	NA	?|Diverticular_disease/diverticulitis|?|?|?
rs11145766	CARD9	T/C	dog_allergy	1	12691	113775	1.026	0.026	0.021	2.33E-01	9.21E-01	+????	NA	dog_allergy|?|?|?|?
rs11145766	CARD9	T/C	dog_allergy_clean	1	12586	71790	1.031	0.031	0.022	1.67E-01	8.79E-01	+????	NA	dog_allergy_clean|?|?|?|?
rs11145766	CARD9	T/C	drug_allergy	2	9776	37956	0.991	-0.009	0.028	7.45E-01	9.96E-01	-??-?	0	drug_allergy|?|?|Personal_history_of_allergy_to_medicinal_agents|?
rs11145766	CARD9	T/C	Drug_resistant_infection	1	26	13054	0.505	-0.683	0.593	2.49E-01	9.28E-01	???-?	NA	?|?|?|Drug-resistant_infection|?
rs11145766	CARD9	T/C	Duodenitis	1	107	10420	0.955	-0.046	0.222	8.37E-01	1.00E+00	???-?	NA	?|?|?|Duodenitis|?
rs11145766	CARD9	T/C	dupuytrens_contracture	1	1240	84301	1.027	0.027	0.066	6.87E-01	9.91E-01	+????	NA	iqb.dupuytrens_contracture|?|?|?|?
rs11145766	CARD9	T/C	dust_mites_allergy	1	24890	112173	1.015	0.015	0.016	3.55E-01	9.55E-01	+????	NA	dust_mites_allergy|?|?|?|?
rs11145766	CARD9	T/C	dust_mites_allergy_clean	1	24725	50740	1.034	0.033	0.018	6.38E-02	7.60E-01	+????	NA	dust_mites_allergy_clean|?|?|?|?
rs11145766	CARD9	T/C	dust_mites_allergy_meta	1	24725	59012	1.028	0.028	0.018	1.16E-01	8.32E-01	+????	NA	dust_mites_allergy_meta|?|?|?|?
rs11145766	CARD9	T/C	dyslexia	1	4570	126194	0.982	-0.018	0.035	6.05E-01	9.84E-01	-????	NA	dyslexia|?|?|?|?
rs11145766	CARD9	T/C	Dysmenorrhea	1	45	13430	0.836	-0.179	0.353	6.13E-01	9.86E-01	???-?	NA	?|?|?|Dysmenorrhea|?
rs11145766	CARD9	T/C	Dyspepsia_and_disorders_of_function_of_stomach	1	56	10420	0.935	-0.067	0.306	8.26E-01	9.99E-01	???-?	NA	?|?|?|Dyspepsia_and_disorders_of_function_of_stomach|?
rs11145766	CARD9	T/C	Dysphagia	1	328	10420	1.074	0.071	0.124	5.66E-01	9.81E-01	???+?	NA	?|?|?|Dysphagia|?
rs11145766	CARD9	T/C	Dysthymic_disorder	1	22	12618	0.565	-0.571	0.604	3.45E-01	9.53E-01	???-?	NA	?|?|?|Dysthymic_disorder|?
rs11145766	CARD9	T/C	Dysuria	1	181	12142	1.112	0.106	0.165	5.18E-01	9.76E-01	???+?	NA	?|?|?|Dysuria|?
rs11145766	CARD9	T/C	early_onset_heart_attack	1	1288	248007	0.996	-0.004	0.065	9.52E-01	1.00E+00	-????	NA	early_onset_heart_attack|?|?|?|?
rs11145766	CARD9	T/C	eating_disorder	2	4156	218028	0.925	-0.078	0.037	3.62E-02	6.74E-01	-??+?	0	eating_disorder|?|?|Eating_disorder|?
rs11145766	CARD9	T/C	eczema	2	34759	327636	1.004	0.004	0.013	7.57E-01	9.96E-01	+-???	0	eczema|Eczema|?|?|?
rs11145766	CARD9	T/C	Effects_of_radiation_NOS	1	55	13672	0.984	-0.016	0.307	9.58E-01	1.00E+00	???-?	NA	?|?|?|Effects_of_radiation_NOS|?
rs11145766	CARD9	T/C	eggs_allergy	1	1876	115137	1.066	0.064	0.052	2.27E-01	9.18E-01	+????	NA	eggs_allergy|?|?|?|?
rs11145766	CARD9	T/C	eggs_allergy_clean	1	1856	82195	1.085	0.082	0.053	1.25E-01	8.39E-01	+????	NA	eggs_allergy_clean|?|?|?|?
rs11145766	CARD9	T/C	Electrolyte_imbalance	1	127	12721	1.027	0.027	0.199	8.93E-01	1.00E+00	???+?	NA	?|?|?|Electrolyte_imbalance|?
rs11145766	CARD9	T/C	Elevated_blood_pressure_reading	1	21	13408	1.074	0.071	0.484	8.83E-01	1.00E+00	???+?	NA	?|?|?|Elevated_blood_pressure_reading|?
rs11145766	CARD9	T/C	Elevated_levels_of_transaminase_or_lactic_acid_dehydrogenase	1	36	13307	0.708	-0.345	0.429	4.22E-01	9.64E-01	???-?	NA	?|?|?|Elevated_levels_of_transaminase_or_lactic_acid_dehydrogenase|?
rs11145766	CARD9	T/C	elevated_liver_test	1	10987	234383	0.995	-0.005	0.022	8.11E-01	9.97E-01	-????	NA	elevated_liver_test|?|?|?|?
rs11145766	CARD9	T/C	emphysema	1	688	84730	1.047	0.046	0.088	6.06E-01	9.84E-01	+????	NA	emphysema|?|?|?|?
rs11145766	CARD9	T/C	Empyema_and_pneumothorax	1	29	13199	1.099	0.094	0.407	8.17E-01	9.98E-01	???+?	NA	?|?|?|Empyema_and_pneumothorax|?
rs11145766	CARD9	T/C	Encounter_for_long_term_use_of_anticoagulants/antithrombotics	1	39	13468	0.691	-0.37	0.426	3.85E-01	9.60E-01	???-?	NA	?|?|?|Encounter_for_long-term_use_of_anticoagulants/antithrombotics|?
rs11145766	CARD9	T/C	Encounter_for_long_term_use_of_aspirin	1	28	13468	0.798	-0.225	0.47	6.32E-01	9.87E-01	???-?	NA	?|?|?|Encounter_for_long-term_use_of_aspirin|?
rs11145766	CARD9	T/C	end_stage_renal_disease	1	22	13158	0.818	-0.201	0.528	7.04E-01	9.92E-01	???-?	NA	?|?|?|End_stage_renal_disease|?
rs11145766	CARD9	T/C	Endocrine_and_metabolic_disturbances_of_fetus_and_newborn	1	43	12834	0.894	-0.112	0.384	7.72E-01	9.97E-01	???-?	NA	?|?|?|Endocrine_and_metabolic_disturbances_of_fetus_and_newborn|?
rs11145766	CARD9	T/C	endometriosis	2	13475	134867	1.01	0.01	0.021	6.35E-01	9.87E-01	++???	0	endometriosis|Endometriosis|?|?|?
rs11145766	CARD9	T/C	Enthesopathy	1	147	12812	1.139	0.13	0.181	4.71E-01	9.71E-01	???+?	NA	?|?|?|Enthesopathy|?
rs11145766	CARD9	T/C	Eosinophilia	1	116	12668	0.967	-0.034	0.214	8.75E-01	1.00E+00	???-?	NA	?|?|?|Eosinophilia|?
rs11145766	CARD9	T/C	Eosinophilic_esophagitis	1	244	10420	1.065	0.063	0.145	6.65E-01	9.90E-01	???+?	NA	?|?|?|Eosinophilic_esophagitis|?
rs11145766	CARD9	T/C	epilepsy	3	3737	318239	0.978	-0.022	0.039	5.64E-01	9.81E-01	--?+?	0	epilepsy|Epilepsy|?|Epilepsy|?
rs11145766	CARD9	T/C	Epilepsy.recurrent_seizures.convulsions	1	922	11787	1	0	0.078	9.96E-01	1.00E+00	???+?	NA	?|?|?|Epilepsy.recurrent_seizures.convulsions|?
rs11145766	CARD9	T/C	Epiphora	1	71	12549	1.256	0.228	0.25	3.62E-01	9.56E-01	???+?	NA	?|?|?|Epiphora|?
rs11145766	CARD9	T/C	Episodic_memory	1	29386	6022	1.03	0.03	0.035	3.91E-01	9.60E-01	?+???	NA	?|Episodic_memory|?|?|?
rs11145766	CARD9	T/C	Epistaxis_or_throat_hemorrhage	1	120	8301	1.221	0.199	0.196	3.08E-01	9.42E-01	???+?	NA	?|?|?|Epistaxis_or_throat_hemorrhage|?
rs11145766	CARD9	T/C	er_positive_breast_cancer	1	2554	133735	0.966	-0.034	0.047	4.63E-01	9.71E-01	-????	NA	er_positive_breast_cancer|?|?|?|?
rs11145766	CARD9	T/C	Erythematous_conditions	1	79	12934	0.972	-0.029	0.259	9.12E-01	1.00E+00	???-?	NA	?|?|?|Erythematous_conditions|?
rs11145766	CARD9	T/C	Esophageal_atresia/tracheoesophageal_fistula	1	34	9482	1.693	0.526	0.333	1.14E-01	8.29E-01	???+?	NA	?|?|?|Esophageal_atresia/tracheoesophageal_fistula|?
rs11145766	CARD9	T/C	Esophagitis.GERD_and_related_diseases	1	2043	10420	1.015	0.015	0.055	7.83E-01	9.97E-01	???+?	NA	?|?|?|Esophagitis.GERD_and_related_diseases|?
rs11145766	CARD9	T/C	essential_hypertension	1	160	13408	0.889	-0.118	0.188	5.31E-01	9.77E-01	???-?	NA	?|?|?|Essential_hypertension|?
rs11145766	CARD9	T/C	essential_tremor	1	594	307890	1.018	0.018	0.094	8.50E-01	1.00E+00	+????	NA	essential_tremor|?|?|?|?
rs11145766	CARD9	T/C	Eustachian_tube_disorders	1	616	9957	0.86	-0.151	0.101	1.36E-01	8.50E-01	???-?	NA	?|?|?|Eustachian_tube_disorders|?
rs11145766	CARD9	T/C	Eustachian_tube_disorders	1	3212	9957	0.98	-0.02	0.049	6.84E-01	9.91E-01	???-?	NA	?|?|?|Eustachian_tube_disorders|?
rs11145766	CARD9	T/C	ever_pregnant	1	87019	46269	0.987	-0.013	0.015	3.75E-01	9.57E-01	-????	NA	ever_pregnant|?|?|?|?
rs11145766	CARD9	T/C	Exophthalmos	1	20	13261	1.401	0.337	0.441	4.45E-01	9.68E-01	???+?	NA	?|?|?|Exophthalmos|?
rs11145766	CARD9	T/C	Extrapyramidal_disease_and_abnormal_movement_disorders	1	61	11787	0.873	-0.136	0.306	6.57E-01	9.90E-01	???-?	NA	?|?|?|Extrapyramidal_disease_and_abnormal_movement_disorders|?
rs11145766	CARD9	T/C	Facial_nerve_disorders	1	49	13446	1.031	0.03	0.322	9.25E-01	1.00E+00	???+?	NA	?|?|?|Facial_nerve_disorders|?
rs11145766	CARD9	T/C	Facial_pain	1	954	1048	0.926	-0.077	0.111	4.90E-01	9.72E-01	?-???	NA	?|Facial_pain|?|?|?
rs11145766	CARD9	T/C	Failure_to_thrive	1	828	11059	0.914	-0.09	0.085	2.87E-01	9.37E-01	???-?	NA	?|?|?|Failure_to_thrive|?
rs11145766	CARD9	T/C	farsightedness	2	26058	74191	1.019	0.019	0.018	3.00E-01	9.40E-01	+??-?	0	farsightedness|?|?|Hypermetropia|?
rs11145766	CARD9	T/C	Fed_up_feelings	1	45279	64960	0.995	-0.005	0.015	7.15E-01	9.93E-01	?-???	NA	?|Fed_up_feelings|?|?|?
rs11145766	CARD9	T/C	female_any_pattern_clean	1	7643	15088	0.981	-0.02	0.034	5.67E-01	9.81E-01	-????	NA	female_any_pattern_clean|?|?|?|?
rs11145766	CARD9	T/C	female_hair_loss	1	21301	34250	1.017	0.017	0.021	4.07E-01	9.63E-01	+????	NA	female_hair_loss|?|?|?|?
rs11145766	CARD9	T/C	female_infertility	1	2882	38803	1.056	0.054	0.043	2.10E-01	9.09E-01	+????	NA	infertility_female|?|?|?|?
rs11145766	CARD9	T/C	female_infertility	1	12269	45334	0.977	-0.023	0.024	3.38E-01	9.51E-01	-????	NA	female_infertility|?|?|?|?
rs11145766	CARD9	T/C	female_infertility_iqb	1	3060	27830	1.037	0.036	0.043	4.00E-01	9.62E-01	+????	NA	female_infertility_iqb|?|?|?|?
rs11145766	CARD9	T/C	female_male_pattern	1	3240	13814	0.974	-0.026	0.048	5.85E-01	9.83E-01	-????	NA	female_male_pattern|?|?|?|?
rs11145766	CARD9	T/C	female_osteoarthritis	1	8367	33317	1.067	0.064	0.03	3.33E-02	6.54E-01	+????	NA	female_osteoarthritis|?|?|?|?
rs11145766	CARD9	T/C	female_pattern	1	2212	13875	0.976	-0.024	0.055	6.64E-01	9.90E-01	-????	NA	female_pattern|?|?|?|?
rs11145766	CARD9	T/C	female_pattern_less_strict	1	4440	15226	0.986	-0.014	0.041	7.25E-01	9.95E-01	-????	NA	female_pattern_less_strict|?|?|?|?
rs11145766	CARD9	T/C	female_pattern_less_strict_60	1	3574	4449	0.919	-0.085	0.063	1.76E-01	8.84E-01	-????	NA	female_pattern_less_strict_60|?|?|?|?
rs11145766	CARD9	T/C	female_pattern_less_strict_early	1	2501	7577	1.007	0.007	0.062	9.08E-01	1.00E+00	+????	NA	female_pattern_less_strict_early|?|?|?|?
rs11145766	CARD9	T/C	female_pattern_under45	1	949	8316	0.947	-0.054	0.083	5.11E-01	9.76E-01	-????	NA	female_pattern_under45|?|?|?|?
rs11145766	CARD9	T/C	fertility_treatment_multiples	1	674	2226	1.003	0.003	0.102	9.80E-01	1.00E+00	+????	NA	fertility_treatment_multiples|?|?|?|?
rs11145766	CARD9	T/C	Fever_of_unknown_origin	1	1048	11835	0.982	-0.018	0.074	8.04E-01	9.97E-01	???-?	NA	?|?|?|Fever_of_unknown_origin|?
rs11145766	CARD9	T/C	fibromyalgia	1	6571	131379	1.003	0.003	0.03	9.29E-01	1.00E+00	+????	NA	fibromyalgia|?|?|?|?
rs11145766	CARD9	T/C	finasteride_cc	1	572	180	0.852	-0.16	0.19	4.05E-01	9.63E-01	-????	NA	finasteride_cc|?|?|?|?
rs11145766	CARD9	T/C	fish_allergy	1	1400	115209	1.081	0.078	0.06	1.96E-01	8.98E-01	+????	NA	fish_allergy|?|?|?|?
rs11145766	CARD9	T/C	fish_allergy_clean	1	1354	82897	1.075	0.072	0.061	2.42E-01	9.24E-01	+????	NA	fish_allergy_clean|?|?|?|?
rs11145766	CARD9	T/C	Flat_foot	1	57	12115	0.892	-0.114	0.306	7.09E-01	9.92E-01	???-?	NA	?|?|?|Flat_foot|?
rs11145766	CARD9	T/C	food_allergy	2	6547	39729	1.012	0.012	0.031	7.00E-01	9.92E-01	+??-?	0	food_allergy|?|?|Allergic_reaction_to_food|?
rs11145766	CARD9	T/C	Fractur_of_unspecified_part_of_femur	1	80	12441	0.986	-0.014	0.257	9.57E-01	1.00E+00	???-?	NA	?|?|?|Fractur_of_unspecified_part_of_femur|?
rs11145766	CARD9	T/C	fracture	1	37699	70195	1.018	0.018	0.015	2.27E-01	9.18E-01	+????	NA	fracture|?|?|?|?
rs11145766	CARD9	T/C	Fracture_of_ankle_and_foot	1	245	12441	0.891	-0.115	0.153	4.51E-01	9.69E-01	???-?	NA	?|?|?|Fracture_of_ankle_and_foot|?
rs11145766	CARD9	T/C	Fracture_of_clavicle_or_scapula	1	84	12441	0.959	-0.042	0.25	8.68E-01	1.00E+00	???-?	NA	?|?|?|Fracture_of_clavicle_or_scapula|?
rs11145766	CARD9	T/C	Fracture_of_foot	1	135	12441	1.12	0.113	0.188	5.47E-01	9.80E-01	???+?	NA	?|?|?|Fracture_of_foot|?
rs11145766	CARD9	T/C	Fracture_of_hand_or_wrist	1	272	12441	1.177	0.163	0.13	2.13E-01	9.11E-01	???+?	NA	?|?|?|Fracture_of_hand_or_wrist|?
rs11145766	CARD9	T/C	Fracture_of_humerus	1	167	12441	1.395	0.333	0.156	3.25E-02	6.49E-01	???+?	NA	?|?|?|Fracture_of_humerus|?
rs11145766	CARD9	T/C	Fracture_of_lower_limb	1	226	12441	1.03	0.029	0.151	8.47E-01	1.00E+00	???+?	NA	?|?|?|Fracture_of_lower_limb|?
rs11145766	CARD9	T/C	Fracture_of_radius_and_ulna	1	281	12441	0.991	-0.009	0.137	9.49E-01	1.00E+00	???-?	NA	?|?|?|Fracture_of_radius_and_ulna|?
rs11145766	CARD9	T/C	Fracture_of_tibia_and_fibula	1	123	12441	1.111	0.105	0.197	5.92E-01	9.83E-01	???+?	NA	?|?|?|Fracture_of_tibia_and_fibula|?
rs11145766	CARD9	T/C	Fracture_of_unspecified_bones	1	145	12441	1.027	0.027	0.187	8.86E-01	1.00E+00	???+?	NA	?|?|?|Fracture_of_unspecified_bones|?
rs11145766	CARD9	T/C	Fracture_of_upper_limb	1	501	12441	1.136	0.128	0.098	1.93E-01	8.96E-01	???+?	NA	?|?|?|Fracture_of_upper_limb|?
rs11145766	CARD9	T/C	Frequency_of_urination_and_polyuria	1	117	12142	1.12	0.114	0.204	5.77E-01	9.82E-01	???+?	NA	?|?|?|Frequency_of_urination_and_polyuria|?
rs11145766	CARD9	T/C	Functional_digestive_disorders	1	1421	9748	1	0	0.065	9.95E-01	1.00E+00	???-?	NA	?|?|?|Functional_digestive_disorders|?
rs11145766	CARD9	T/C	Functional_disorders_of_bladder	1	60	12945	0.842	-0.173	0.318	5.87E-01	9.83E-01	???-?	NA	?|?|?|Functional_disorders_of_bladder|?
rs11145766	CARD9	T/C	gall_bladder_removal	1	6902	78453	0.994	-0.006	0.03	8.49E-01	1.00E+00	-????	NA	gall_bladder_removal|?|?|?|?
rs11145766	CARD9	T/C	gallstones	3	15230	240544	0.962	-0.039	0.02	5.87E-02	7.48E-01	--?+?	0	iqb.gallstones|Gall_stones|?|Other_intestinal_obstruction|?
rs11145766	CARD9	T/C	gallstones_or_gall_bladder_removal	1	16324	148626	0.973	-0.028	0.02	1.58E-01	8.72E-01	-????	NA	gallstones_or_gall_bladder_removal|?|?|?|?
rs11145766	CARD9	T/C	gastrectomy	1	295	85103	1.082	0.079	0.13	5.47E-01	9.80E-01	+????	NA	gastrectomy|?|?|?|?
rs11145766	CARD9	T/C	gastric_bypass_surgery	1	643	84764	0.859	-0.153	0.097	1.08E-01	8.21E-01	-????	NA	gastric_bypass_surgery|?|?|?|?
rs11145766	CARD9	T/C	Gastric_ulcer	1	25	10420	1.099	0.094	0.434	8.28E-01	9.99E-01	???+?	NA	?|?|?|Gastric_ulcer|?
rs11145766	CARD9	T/C	Gastritis_and_duodenitis	1	530	10420	0.869	-0.141	0.105	1.81E-01	8.89E-01	???-?	NA	?|?|?|Gastritis_and_duodenitis|?
rs11145766	CARD9	T/C	Gastritis_and_duodenitis.NOS	1	211	10420	0.88	-0.128	0.163	4.31E-01	9.65E-01	???-?	NA	?|?|?|Gastritis_and_duodenitis.NOS|?
rs11145766	CARD9	T/C	Gastrointestinal_complications	1	34	13183	1.386	0.326	0.347	3.47E-01	9.53E-01	???+?	NA	?|?|?|Gastrointestinal_complications|?
rs11145766	CARD9	T/C	Gastrointestinal_hemorrhage	1	293	11360	0.952	-0.05	0.135	7.13E-01	9.93E-01	???-?	NA	?|?|?|Gastrointestinal_hemorrhage|?
rs11145766	CARD9	T/C	Gastroparesis	1	69	10420	0.69	-0.37	0.315	2.40E-01	9.23E-01	???-?	NA	?|?|?|Gastroparesis|?
rs11145766	CARD9	T/C	General_pain	1	1462	291	0.914	-0.09	0.152	5.53E-01	9.81E-01	?-???	NA	?|General_pain|?|?|?
rs11145766	CARD9	T/C	Generalized_convulsive_epilepsy	1	290	11787	1.279	0.246	0.123	4.57E-02	7.14E-01	???+?	NA	?|?|?|Generalized_convulsive_epilepsy|?
rs11145766	CARD9	T/C	Genitourinary_congenital_anomalies	1	745	9482	1.094	0.09	0.085	2.91E-01	9.37E-01	???+?	NA	?|?|?|Genitourinary_congenital_anomalies|?
rs11145766	CARD9	T/C	Genu_valgum_or_varum_(acquired)	1	26	12115	0.337	-1.089	0.721	1.31E-01	8.45E-01	???-?	NA	?|?|?|Genu_valgum_or_varum_(acquired)|?
rs11145766	CARD9	T/C	gerd	2	19805	79758	1.013	0.013	0.019	4.75E-01	9.72E-01	+??+?	0	gerd|?|?|GERD|?
rs11145766	CARD9	T/C	gerd_broad	1	70476	185435	1.003	0.003	0.01	7.52E-01	9.96E-01	+????	NA	gerd_broad|?|?|?|?
rs11145766	CARD9	T/C	gest_diabetes	1	4087	78091	0.953	-0.048	0.038	2.00E-01	9.01E-01	-????	NA	gest_diabetes|?|?|?|?
rs11145766	CARD9	T/C	gestational_diabetes	1	3488	46222	0.941	-0.06	0.041	1.42E-01	8.57E-01	-????	NA	gestational_diabetes_loose_controls|?|?|?|?
rs11145766	CARD9	T/C	gestational_diabetes_pc	1	3488	155606	0.949	-0.052	0.04	1.91E-01	8.95E-01	-????	NA	gestational_diabetes_pc|?|?|?|?
rs11145766	CARD9	T/C	gestational_diabetes_pregnancy	1	1696	11868	0.971	-0.03	0.062	6.26E-01	9.87E-01	-????	NA	gestational_diabetes_pregnancy|?|?|?|?
rs11145766	CARD9	T/C	gestational_diabetes_pregnancy_loose_controls	1	1696	31570	0.936	-0.067	0.059	2.56E-01	9.28E-01	-????	NA	gestational_diabetes_pregnancy_loose_controls|?|?|?|?
rs11145766	CARD9	T/C	gestational_diabetes_tight_controls	1	3488	11917	0.962	-0.039	0.046	3.98E-01	9.62E-01	-????	NA	gestational_diabetes_tight_controls|?|?|?|?
rs11145766	CARD9	T/C	glasses_any	1	78124	115786	1.031	0.031	0.011	3.58E-03	2.91E-01	+????	NA	glasses_any|?|?|?|?
rs11145766	CARD9	T/C	glaucoma	3	3719	239338	1.027	0.026	0.039	4.98E-01	9.72E-01	+-?+?	0	glaucoma|Glaucoma|?|Glaucoma|?
rs11145766	CARD9	T/C	Glomerulonephritis	1	21	13158	0.873	-0.136	0.529	7.97E-01	9.97E-01	???-?	NA	?|?|?|Glomerulonephritis|?
rs11145766	CARD9	T/C	gout	2	8064	237845	1.043	0.042	0.027	1.15E-01	8.30E-01	++???	0	gout|Gout|?|?|?
rs11145766	CARD9	T/C	grasses_allergy	1	28406	111869	1.029	0.029	0.015	5.80E-02	7.46E-01	+????	NA	grasses_allergy|?|?|?|?
rs11145766	CARD9	T/C	grasses_allergy_clean	1	28205	49511	1.044	0.043	0.017	1.19E-02	4.83E-01	+????	NA	grasses_allergy_clean|?|?|?|?
rs11145766	CARD9	T/C	Graves'_disease	1	21	13261	1.814	0.595	0.4	1.37E-01	8.52E-01	???+?	NA	?|?|?|Graves'_disease|?
rs11145766	CARD9	T/C	Guilty_feelings	1	30819	78759	0.981	-0.019	0.016	2.52E-01	9.28E-01	?-???	NA	?|Guilty_feelings|?|?|?
rs11145766	CARD9	T/C	gxe_PD_all_concussion_lost_consciousness_before_PD	1	1075	5528	1.017	0.017	0.077	8.28E-01	9.99E-01	+????	NA	gxe_PD_all_concussion_lost_consciousness_before_PD|?|?|?|?
rs11145766	CARD9	T/C	gxe_PD_all_ever_tobacco_user	1	3037	4078	0.983	-0.017	0.056	7.66E-01	9.97E-01	-????	NA	gxe_PD_all_ever_tobacco_user|?|?|?|?
rs11145766	CARD9	T/C	gxe_PD_all_pesticide_any	1	3532	3747	0.988	-0.012	0.054	8.24E-01	9.98E-01	-????	NA	gxe_PD_all_pesticide_any|?|?|?|?
rs11145766	CARD9	T/C	hair_loss	1	57358	56110	0.991	-0.009	0.015	5.31E-01	9.77E-01	-????	NA	hair_loss|?|?|?|?
rs11145766	CARD9	T/C	Handedness	1	56944	6165	0.99	-0.01	0.032	7.68E-01	9.97E-01	?-???	NA	?|Handedness|?|?|?
rs11145766	CARD9	T/C	hayfever	3	17049	160349	1.042	0.041	0.019	3.06E-02	6.44E-01	++?+?	0	hayfever_all|Hayfever_(Allergic_Rhinitis)|?|Allergic_rhinitis|?
rs11145766	CARD9	T/C	hayfever_meta	1	7585	18152	1.052	0.05	0.032	1.17E-01	8.33E-01	+????	NA	hayfever_meta|?|?|?|?
rs11145766	CARD9	T/C	hbp_or_preeclampsia_pc	1	9628	149490	0.982	-0.019	0.025	4.49E-01	9.69E-01	-????	NA	hbp_or_preeclampsia_pc|?|?|?|?
rs11145766	CARD9	T/C	Headaches	1	9772	11854	1.005	0.005	0.034	8.78E-01	1.00E+00	?+???	NA	?|Headaches|?|?|?
rs11145766	CARD9	T/C	Headaches_(not_migraine)	1	943	111394	0.947	-0.054	0.081	5.03E-01	9.74E-01	?-???	NA	?|Headaches_(not_migraine)|?|?|?
rs11145766	CARD9	T/C	healthy_old	1	15623	163656	1.002	0.002	0.02	9.26E-01	1.00E+00	+????	NA	healthy_old|?|?|?|?
rs11145766	CARD9	T/C	hearing_loss	3	44786	163633	1.015	0.015	0.013	2.58E-01	9.29E-01	-+?-?	0	hearing_loss|Hearing_difficulty|?|Hearing_loss|?
rs11145766	CARD9	T/C	heart_attack	2	8285	355845	0.998	-0.002	0.027	9.41E-01	1.00E+00	-+???	0	heart_attack|Heart_attack|?|?|?
rs11145766	CARD9	T/C	heart_failure	2	1906	256470	0.883	-0.125	0.056	2.63E-02	6.20E-01	-??-?	0	heart_failure|?|?|Heart_failure|?
rs11145766	CARD9	T/C	heart_metabolic_disease_60	1	79802	21883	1	0	0.018	9.97E-01	1.00E+00	+????	NA	heart_metabolic_disease_60|?|?|?|?
rs11145766	CARD9	T/C	heart_metabolic_disease_70	1	37694	6586	1.02	0.02	0.031	5.24E-01	9.77E-01	+????	NA	heart_metabolic_disease_70|?|?|?|?
rs11145766	CARD9	T/C	Heart_transplant/surgery	1	211	13104	1.04	0.039	0.157	8.01E-01	9.97E-01	???+?	NA	?|?|?|Heart_transplant/surgery|?
rs11145766	CARD9	T/C	heart_valve_disorders	3	2074	159440	1.035	0.035	0.052	4.99E-01	9.72E-01	+-?+?	0	iqb.heart_valve_disease|Heart_valve_problem|?|Heart_valve_disorders|?
rs11145766	CARD9	T/C	heart_valve_surgery	1	403	85097	1.016	0.015	0.114	8.92E-01	1.00E+00	+????	NA	heart_valve_surgery|?|?|?|?
rs11145766	CARD9	T/C	heartburn	1	19972	65938	1.008	0.008	0.019	6.75E-01	9.91E-01	+????	NA	heartburn|?|?|?|?
rs11145766	CARD9	T/C	Height	1	8097	8099	1	0	0.021	9.88E-01	1.00E+00	????-	NA	?|?|?|?|Height
rs11145766	CARD9	T/C	Helicobacter_pylori	1	303	112034	1.067	0.065	0.135	6.30E-01	9.87E-01	?+???	NA	?|Helicobacter_pylori|?|?|?
rs11145766	CARD9	T/C	Hemangioma_and_lymphangioma.any_site	1	148	13623	0.916	-0.088	0.193	6.49E-01	9.88E-01	???-?	NA	?|?|?|Hemangioma_and_lymphangioma.any_site|?
rs11145766	CARD9	T/C	Hemangioma_of_skin_&_subcutaneous_tissue	1	73	13623	0.902	-0.103	0.277	7.10E-01	9.92E-01	???-?	NA	?|?|?|Hemangioma_of_skin_&_subcutaneous_tissue|?
rs11145766	CARD9	T/C	Hematuria	1	115	12903	1.025	0.025	0.209	9.05E-01	1.00E+00	???+?	NA	?|?|?|Hematuria|?
rs11145766	CARD9	T/C	Hemiplegia	1	101	11787	0.756	-0.279	0.254	2.72E-01	9.35E-01	???-?	NA	?|?|?|Hemiplegia|?
rs11145766	CARD9	T/C	hemiplegic_migraine	1	845	20184	1.065	0.063	0.082	4.46E-01	9.68E-01	+????	NA	hemiplegic_migraine|?|?|?|?
rs11145766	CARD9	T/C	hemochromatosis	1	346	86187	1.114	0.108	0.121	3.79E-01	9.57E-01	+????	NA	hemochromatosis|?|?|?|?
rs11145766	CARD9	T/C	Hemorrhage_during_pregnancy;_childbirth_and_postpartum	1	23	13155	1.341	0.294	0.45	5.15E-01	9.76E-01	???+?	NA	?|?|?|Hemorrhage_during_pregnancy;_childbirth_and_postpartum|?
rs11145766	CARD9	T/C	Hemorrhage_of_gastrointestinal_tract	1	29	11360	0.573	-0.556	0.523	2.88E-01	9.37E-01	???-?	NA	?|?|?|Hemorrhage_of_gastrointestinal_tract|?
rs11145766	CARD9	T/C	Hemorrhage_of_rectum_and_anus	1	95	11360	1.032	0.032	0.229	8.89E-01	1.00E+00	???+?	NA	?|?|?|Hemorrhage_of_rectum_and_anus|?
rs11145766	CARD9	T/C	Hemorrhage_or_hematoma_complicating_a_procedure	1	20	13128	0.199	-1.613	1.022	1.15E-01	8.29E-01	???-?	NA	?|?|?|Hemorrhage_or_hematoma_complicating_a_procedure|?
rs11145766	CARD9	T/C	Hemorrhagic_disorder_due_to_intrinsic_circulating_anticoagulants	1	22	13024	0.393	-0.935	0.727	1.98E-01	9.00E-01	???-?	NA	?|?|?|Hemorrhagic_disorder_due_to_intrinsic_circulating_anticoagulants|?
rs11145766	CARD9	T/C	hemorrhoid_surgery	1	3060	82261	0.999	-0.001	0.043	9.77E-01	1.00E+00	-????	NA	hemorrhoid_surgery|?|?|?|?
rs11145766	CARD9	T/C	hemorrhoids	2	27906	71547	1.017	0.017	0.017	3.40E-01	9.53E-01	+??+?	0	hemorrhoids|?|?|Hemorrhoids|?
rs11145766	CARD9	T/C	hepatitis	1	7005	239482	0.989	-0.011	0.028	6.91E-01	9.91E-01	-????	NA	hepatitis|?|?|?|?
rs11145766	CARD9	T/C	hepatitis_a	1	2545	209897	1.071	0.068	0.044	1.25E-01	8.39E-01	+????	NA	hepatitis_a|?|?|?|?
rs11145766	CARD9	T/C	hepatitis_b	1	1524	211090	0.905	-0.1	0.061	9.59E-02	8.04E-01	-????	NA	hepatitis_b|?|?|?|?
rs11145766	CARD9	T/C	hepatitis_c	2	1393	222198	0.897	-0.109	0.064	8.89E-02	8.04E-01	-??-?	0	hepatitis_c|?|?|Viral_hepatitis_C|?
rs11145766	CARD9	T/C	Hepatomegaly	1	41	13307	0.522	-0.651	0.462	1.59E-01	8.74E-01	???-?	NA	?|?|?|Hepatomegaly|?
rs11145766	CARD9	T/C	Hereditary_hemolytic_anemias	1	100	12740	1.149	0.139	0.213	5.14E-01	9.76E-01	???+?	NA	?|?|?|Hereditary_hemolytic_anemias|?
rs11145766	CARD9	T/C	hernia	1	9069	77397	0.989	-0.011	0.027	6.80E-01	9.91E-01	-????	NA	hernia|?|?|?|?
rs11145766	CARD9	T/C	hernia_repair	1	8468	76818	1.021	0.021	0.027	4.43E-01	9.67E-01	+????	NA	hernia_repair|?|?|?|?
rs11145766	CARD9	T/C	herpes_simplex	2	23985	71554	0.996	-0.004	0.018	8.11E-01	9.97E-01	-??-?	0	cold_sores|?|?|Herpes_simplex|?
rs11145766	CARD9	T/C	hiatal_hernia	1	6259	80059	1.027	0.026	0.03	3.86E-01	9.60E-01	+????	NA	hiatal_hernia|?|?|?|?
rs11145766	CARD9	T/C	high_blood_pressure	3	97185	272575	0.998	-0.002	0.01	8.19E-01	9.98E-01	+-?+?	0	high_blood_pressure|Hypertension|?|Hypertension|?
rs11145766	CARD9	T/C	high_cholesterol	3	101694	194493	1.015	0.015	0.011	1.65E-01	8.78E-01	+-?+?	53.79	high_cholesterol|High_cholesterol|?|Hypercholesterolemia|?
rs11145766	CARD9	T/C	Highly_irritable	1	6594	29583	0.93	-0.073	0.034	2.97E-02	6.41E-01	?-???	NA	?|Highly_irritable|?|?|?
rs11145766	CARD9	T/C	Hip_pain	1	10069	2790	1.052	0.051	0.052	3.34E-01	9.50E-01	?+???	NA	?|Hip_pain|?|?|?
rs11145766	CARD9	T/C	History_of_diseases_of_digestive_system	1	250	9748	1.234	0.211	0.135	1.19E-01	8.38E-01	???+?	NA	?|?|?|History_of_diseases_of_digestive_system|?
rs11145766	CARD9	T/C	Hodgkin's_disease	1	28	13613	1.975	0.68	0.342	4.67E-02	7.16E-01	???+?	NA	?|?|?|Hodgkin's_disease|?
rs11145766	CARD9	T/C	honeybee_allergy	1	3403	114969	1.007	0.007	0.04	8.70E-01	1.00E+00	+????	NA	honeybee_allergy|?|?|?|?
rs11145766	CARD9	T/C	honeybee_allergy_clean	1	3338	79354	1.023	0.023	0.041	5.74E-01	9.81E-01	+????	NA	honeybee_allergy_clean|?|?|?|?
rs11145766	CARD9	T/C	hormone_replacement_therapy	1	20832	20214	0.997	-0.003	0.023	8.83E-01	1.00E+00	-????	NA	hormone_replacement_therapy|?|?|?|?
rs11145766	CARD9	T/C	HX_of_diseases_of_blood_and_blood_forming_organs	1	45	12668	0.369	-0.997	0.514	5.22E-02	7.33E-01	???-?	NA	?|?|?|HX_of_diseases_of_blood_and_blood-forming_organs|?
rs11145766	CARD9	T/C	Hydrocele	1	131	12850	1.053	0.051	0.196	7.94E-01	9.97E-01	???+?	NA	?|?|?|Hydrocele|?
rs11145766	CARD9	T/C	Hydronephrosis	1	107	13486	0.854	-0.158	0.237	5.04E-01	9.74E-01	???-?	NA	?|?|?|Hydronephrosis|?
rs11145766	CARD9	T/C	hyperandrogenism	1	1379	70532	0.906	-0.099	0.064	1.20E-01	8.38E-01	-????	NA	hyperandrogenism|?|?|?|?
rs11145766	CARD9	T/C	hyperemesis_pc	1	787	158262	0.91	-0.094	0.086	2.70E-01	9.34E-01	-????	NA	hyperemesis_pc|?|?|?|?
rs11145766	CARD9	T/C	hyperglycemia	1	13221	232990	0.992	-0.008	0.021	6.96E-01	9.92E-01	-????	NA	hyperglycemia|?|?|?|?
rs11145766	CARD9	T/C	hyperlipidemia	1	143	13546	1.28	0.247	0.172	1.51E-01	8.68E-01	???+?	NA	?|?|?|Hyperlipidemia|?
rs11145766	CARD9	T/C	Hypertensive_chronic_kidney_disease	1	49	13408	1.812	0.594	0.26	2.25E-02	6.01E-01	???+?	NA	?|?|?|Hypertensive_chronic_kidney_disease|?
rs11145766	CARD9	T/C	hypertensive_heart_and/or_renal_disease	1	51	13408	1.726	0.546	0.26	3.54E-02	6.70E-01	???+?	NA	?|?|?|Hypertensive_heart_and/or_renal_disease|?
rs11145766	CARD9	T/C	hyperthyroidism	2	2972	195739	0.976	-0.024	0.044	5.82E-01	9.83E-01	--???	0	hyperthyroidism|Hyperthyroidism|?|?|?
rs11145766	CARD9	T/C	Hypertrophy_of_breast_(Gynecomastia)	1	20	13709	1.177	0.163	0.487	7.38E-01	9.96E-01	???+?	NA	?|?|?|Hypertrophy_of_breast_(Gynecomastia)|?
rs11145766	CARD9	T/C	Hypocalcemia	1	20	13629	0.675	-0.393	0.599	5.12E-01	9.76E-01	???-?	NA	?|?|?|Hypocalcemia|?
rs11145766	CARD9	T/C	hypoglycemia	1	57	12400	0.729	-0.316	0.351	3.67E-01	9.57E-01	???-?	NA	?|?|?|Hypoglycemia|?
rs11145766	CARD9	T/C	Hypopotassemia	1	31	12721	1.225	0.203	0.38	5.94E-01	9.83E-01	???+?	NA	?|?|?|Hypopotassemia|?
rs11145766	CARD9	T/C	Hyposmolality_and/or_hyponatremia	1	30	12721	0.684	-0.379	0.47	4.20E-01	9.64E-01	???-?	NA	?|?|?|Hyposmolality_and/or_hyponatremia|?
rs11145766	CARD9	T/C	Hypotension	1	49	13256	0.928	-0.075	0.334	8.23E-01	9.98E-01	???-?	NA	?|?|?|Hypotension|?
rs11145766	CARD9	T/C	hypothyroidism	3	23180	236151	1.006	0.006	0.017	7.20E-01	9.94E-01	++?+?	0	hypothyroidism|Hypothyroidism|?|Hypothyroidism|?
rs11145766	CARD9	T/C	Hypoventilation	1	62	12407	0.86	-0.151	0.308	6.24E-01	9.86E-01	???-?	NA	?|?|?|Hypoventilation|?
rs11145766	CARD9	T/C	Hypovolemia	1	187	12721	1.068	0.066	0.163	6.85E-01	9.91E-01	???+?	NA	?|?|?|Hypovolemia|?
rs11145766	CARD9	T/C	hysterectomy	1	17994	64951	1.008	0.008	0.021	7.12E-01	9.93E-01	+????	NA	hysterectomy|?|?|?|?
rs11145766	CARD9	T/C	Iatrogenic_endocrine_disorders	1	34	12782	1.05	0.048	0.381	8.99E-01	1.00E+00	???+?	NA	?|?|?|Iatrogenic_endocrine_disorders|?
rs11145766	CARD9	T/C	ibd	3	19040	277769	0.903	-0.102	0.022	2.92E-06	1.01E-03	-??--	75.97	crohns_or_ulcerative_colitis|?|?|Inflammatory_bowel_disease|Inflammatory_bowel_disease
rs11145766	CARD9	T/C	ibuprofen_any_serious_gi_problems	1	944	48001	1.034	0.033	0.075	6.56E-01	9.89E-01	+????	NA	ibuprofen_any_serious_gi_problems|?|?|?|?
rs11145766	CARD9	T/C	ibuprofen_any_serious_gi_problems_or_pain	1	4976	43978	1.038	0.038	0.034	2.74E-01	9.35E-01	+????	NA	ibuprofen_any_serious_gi_problems_or_pain|?|?|?|?
rs11145766	CARD9	T/C	ibuprofen_bleeding	1	248	48697	0.775	-0.255	0.162	1.03E-01	8.14E-01	-????	NA	ibuprofen_bleeding|?|?|?|?
rs11145766	CARD9	T/C	ibuprofen_gi_bleeding	1	556	48389	0.983	-0.017	0.098	8.60E-01	1.00E+00	-????	NA	ibuprofen_gi_bleeding|?|?|?|?
rs11145766	CARD9	T/C	ibuprofen_kidney	1	395	48550	0.807	-0.215	0.126	7.97E-02	7.86E-01	-????	NA	ibuprofen_kidney|?|?|?|?
rs11145766	CARD9	T/C	ibuprofen_liver	1	336	48609	0.968	-0.033	0.128	7.98E-01	9.97E-01	-????	NA	ibuprofen_liver|?|?|?|?
rs11145766	CARD9	T/C	ibuprofen_stomach	1	12485	42201	1.003	0.003	0.024	8.83E-01	1.00E+00	+????	NA	ibuprofen_stomach|?|?|?|?
rs11145766	CARD9	T/C	ibuprofen_ulcer	1	519	48423	1.02	0.02	0.101	8.43E-01	1.00E+00	+????	NA	ibuprofen_ulcer|?|?|?|?
rs11145766	CARD9	T/C	Ill_defined_descriptions_and_complications_of_heart_disease	1	303	13104	0.985	-0.015	0.133	9.11E-01	1.00E+00	???-?	NA	?|?|?|Ill-defined_descriptions_and_complications_of_heart_disease|?
rs11145766	CARD9	T/C	Immune_disorders	1	435	13033	0.983	-0.017	0.111	8.77E-01	1.00E+00	???-?	NA	?|?|?|Immune_disorders|?
rs11145766	CARD9	T/C	Immunity_deficiency	1	268	13033	0.973	-0.028	0.141	8.45E-01	1.00E+00	???-?	NA	?|?|?|Immunity_deficiency|?
rs11145766	CARD9	T/C	Impacted_cerumen	1	305	12478	0.946	-0.055	0.135	6.81E-01	9.91E-01	???-?	NA	?|?|?|Impacted_cerumen|?
rs11145766	CARD9	T/C	Impetigo	1	123	12356	0.673	-0.396	0.241	1.00E-01	8.10E-01	???-?	NA	?|?|?|Impetigo|?
rs11145766	CARD9	T/C	Infantile_cerebral_palsy	1	241	11787	1.119	0.112	0.142	4.29E-01	9.65E-01	???+?	NA	?|?|?|Infantile_cerebral_palsy|?
rs11145766	CARD9	T/C	Infection_of_the_eye	1	908	12063	1.08	0.077	0.077	3.20E-01	9.47E-01	???+?	NA	?|?|?|Infection_of_the_eye|?
rs11145766	CARD9	T/C	Infection/inflammation_of_internal_prosthetic_device.implant_or_graft	1	73	13491	0.789	-0.237	0.292	4.17E-01	9.63E-01	???-?	NA	?|?|?|Infection/inflammation_of_internal_prosthetic_device.implant_or_graft|?
rs11145766	CARD9	T/C	Infections_involving_bone	1	54	13333	1.612	0.477	0.261	6.72E-02	7.62E-01	???+?	NA	?|?|?|Infections_involving_bone|?
rs11145766	CARD9	T/C	Infections_of_kidney	1	108	12903	1.07	0.068	0.214	7.51E-01	9.96E-01	???+?	NA	?|?|?|Infections_of_kidney|?
rs11145766	CARD9	T/C	Infectious_&_parasitic_conditions_complicating_pregnancy	1	20	13674	2.08	0.733	0.4	6.73E-02	7.62E-01	???+?	NA	?|?|?|Infectious_&_parasitic_conditions_complicating_pregnancy|?
rs11145766	CARD9	T/C	infertility	1	3872	55045	1.055	0.054	0.038	1.54E-01	8.70E-01	+????	NA	iqb.infertility|?|?|?|?
rs11145766	CARD9	T/C	infertility_male	1	789	46516	0.894	-0.112	0.086	1.89E-01	8.94E-01	-????	NA	infertility_male|?|?|?|?
rs11145766	CARD9	T/C	Infestation	1	57	13101	1.046	0.045	0.297	8.80E-01	1.00E+00	???+?	NA	?|?|?|Infestation|?
rs11145766	CARD9	T/C	Inflammation_of_eyelids	1	69	12063	0.881	-0.127	0.285	6.56E-01	9.90E-01	???-?	NA	?|?|?|Inflammation_of_eyelids|?
rs11145766	CARD9	T/C	Inflammation_of_the_eye	1	261	12063	0.962	-0.039	0.143	7.84E-01	9.97E-01	???-?	NA	?|?|?|Inflammation_of_the_eye|?
rs11145766	CARD9	T/C	Inflammatory_disease_of_cervix.vagina.and_vulva	1	143	13650	0.735	-0.308	0.215	1.52E-01	8.68E-01	???-?	NA	?|?|?|Inflammatory_disease_of_cervix.vagina.and_vulva|?
rs11145766	CARD9	T/C	Inflammatory_diseases_of_female_pelvic_organs	1	148	13650	0.706	-0.348	0.214	1.04E-01	8.18E-01	???-?	NA	?|?|?|Inflammatory_diseases_of_female_pelvic_organs|?
rs11145766	CARD9	T/C	Inflammatory_diseases_of_prostate	1	37	13772	0.681	-0.384	0.429	3.71E-01	9.57E-01	???-?	NA	?|?|?|Inflammatory_diseases_of_prostate|?
rs11145766	CARD9	T/C	Inflammatory_spondylopathies	1	95	13333	0.932	-0.071	0.238	7.67E-01	9.97E-01	???-?	NA	?|?|?|Inflammatory_spondylopathies|?
rs11145766	CARD9	T/C	Influenza	1	45	11564	0.914	-0.09	0.353	7.99E-01	9.97E-01	???-?	NA	?|?|?|Influenza|?
rs11145766	CARD9	T/C	Inguinal_hernia	1	524	13030	0.909	-0.095	0.105	3.66E-01	9.57E-01	???-?	NA	?|?|?|Inguinal_hernia|?
rs11145766	CARD9	T/C	insect_allergy	1	6991	114503	0.997	-0.003	0.029	9.10E-01	1.00E+00	-????	NA	insect_allergy|?|?|?|?
rs11145766	CARD9	T/C	Insect_bite	1	77	13407	0.962	-0.039	0.259	8.80E-01	1.00E+00	???-?	NA	?|?|?|Insect_bite|?
rs11145766	CARD9	T/C	insomnia	2	69633	196079	1	0	0.01	9.67E-01	1.00E+00	-??-?	0	insomnia|?|?|Insomnia|?
rs11145766	CARD9	T/C	insulin_user	2	1675	100072	0.999	-0.001	0.057	9.85E-01	1.00E+00	-??-?	0	iqb.insulin_user|?|?|Insulin_pump_user|?
rs11145766	CARD9	T/C	Internal_derangement_of_knee	1	119	13391	0.735	-0.308	0.235	1.91E-01	8.95E-01	???-?	NA	?|?|?|Internal_derangement_of_knee|?
rs11145766	CARD9	T/C	Intestinal_infection	1	221	13031	0.85	-0.162	0.164	3.22E-01	9.48E-01	???-?	NA	?|?|?|Intestinal_infection|?
rs11145766	CARD9	T/C	Intestinal_infection_due_to_C._difficile	1	27	13031	0.591	-0.527	0.527	3.18E-01	9.46E-01	???-?	NA	?|?|?|Intestinal_infection_due_to_C._difficile|?
rs11145766	CARD9	T/C	Intestinal_malabsorption	1	274	9748	1.008	0.008	0.139	9.52E-01	1.00E+00	???+?	NA	?|?|?|Intestinal_malabsorption|?
rs11145766	CARD9	T/C	Intestinal_obstruction_without_mention_of_hernia	1	92	9748	1.254	0.226	0.216	2.94E-01	9.37E-01	???+?	NA	?|?|?|Intestinal_obstruction_without_mention_of_hernia|?
rs11145766	CARD9	T/C	intestinal_polyps	1	1785	84121	1.068	0.066	0.054	2.27E-01	9.18E-01	+????	NA	intestinal_polyps|?|?|?|?
rs11145766	CARD9	T/C	iqb.acid_reflux_meds	1	22770	62279	1.002	0.002	0.018	8.98E-01	1.00E+00	+????	NA	iqb.acid_reflux_meds|?|?|?|?
rs11145766	CARD9	T/C	iqb.adenomatous_polyps	1	10141	44960	1.001	0.001	0.027	9.63E-01	1.00E+00	+????	NA	iqb.adenomatous_polyps|?|?|?|?
rs11145766	CARD9	T/C	iqb.allergic_to_jewelry	1	22204	53699	1.027	0.027	0.02	1.89E-01	8.94E-01	+????	NA	iqb.allergic_to_jewelry|?|?|?|?
rs11145766	CARD9	T/C	iqb.alzheimers_fh	1	20973	50546	0.986	-0.014	0.019	4.42E-01	9.67E-01	-????	NA	iqb.alzheimers_fh|?|?|?|?
rs11145766	CARD9	T/C	iqb.ankle_sprain	1	57934	25766	0.995	-0.005	0.017	7.93E-01	9.97E-01	-????	NA	iqb.ankle_sprain|?|?|?|?
rs11145766	CARD9	T/C	iqb.antiinflammatory_meds	1	22273	63262	1.034	0.033	0.018	6.92E-02	7.69E-01	+????	NA	iqb.antiinflammatory_meds|?|?|?|?
rs11145766	CARD9	T/C	iqb.any_biological_children	1	47691	29138	0.989	-0.011	0.02	5.92E-01	9.83E-01	-????	NA	iqb.any_biological_children|?|?|?|?
rs11145766	CARD9	T/C	iqb.aortic_aneurysm	1	320	42145	1.133	0.125	0.125	3.24E-01	9.48E-01	+????	NA	iqb.aortic_aneurysm|?|?|?|?
rs11145766	CARD9	T/C	iqb.appendicitis	1	10847	76362	1.022	0.022	0.024	3.59E-01	9.55E-01	+????	NA	iqb.appendicitis|?|?|?|?
rs11145766	CARD9	T/C	iqb.arthritis_any	1	30146	47962	1	0	0.019	9.95E-01	1.00E+00	+????	NA	iqb.arthritis_any|?|?|?|?
rs11145766	CARD9	T/C	iqb.atypical_breast_hyperplasia	1	340	9317	0.996	-0.004	0.127	9.75E-01	1.00E+00	-????	NA	iqb.atypical_breast_hyperplasia|?|?|?|?
rs11145766	CARD9	T/C	iqb.autism_fh	1	4815	83182	1.023	0.023	0.034	4.97E-01	9.72E-01	+????	NA	iqb.autism_fh|?|?|?|?
rs11145766	CARD9	T/C	iqb.avoid_exercise_faint	1	2935	40100	0.978	-0.022	0.045	6.16E-01	9.86E-01	-????	NA	iqb.avoid_exercise_faint|?|?|?|?
rs11145766	CARD9	T/C	iqb.blood_pressure_meds	1	23133	62970	1.01	0.01	0.02	6.05E-01	9.84E-01	+????	NA	iqb.blood_pressure_meds|?|?|?|?
rs11145766	CARD9	T/C	iqb.blood_sugar_meds	1	6711	80001	1.009	0.009	0.03	7.66E-01	9.97E-01	+????	NA	iqb.blood_sugar_meds|?|?|?|?
rs11145766	CARD9	T/C	iqb.bruise_easily	1	31860	50191	1.002	0.002	0.018	8.93E-01	1.00E+00	+????	NA	iqb.bruise_easily|?|?|?|?
rs11145766	CARD9	T/C	iqb.caffeine_jittery	1	9775	29820	0.96	-0.041	0.027	1.29E-01	8.45E-01	-????	NA	iqb.caffeine_jittery|?|?|?|?
rs11145766	CARD9	T/C	iqb.carpal_tunnel	1	11996	74381	0.983	-0.017	0.023	4.66E-01	9.71E-01	-????	NA	iqb.carpal_tunnel|?|?|?|?
rs11145766	CARD9	T/C	iqb.celiac_w_biopsy	1	568	82230	0.968	-0.033	0.098	7.39E-01	9.96E-01	-????	NA	iqb.celiac_w_biopsy|?|?|?|?
rs11145766	CARD9	T/C	iqb.chest_pain_exercise	1	14094	62955	0.976	-0.025	0.022	2.58E-01	9.29E-01	-????	NA	iqb.chest_pain_exercise|?|?|?|?
rs11145766	CARD9	T/C	iqb.childhood_ear_infections	1	46360	73389	1.005	0.005	0.014	7.00E-01	9.92E-01	+????	NA	iqb.childhood_ear_infections|?|?|?|?
rs11145766	CARD9	T/C	iqb.chronic_constipation	1	6629	78530	0.995	-0.005	0.03	8.58E-01	1.00E+00	-????	NA	iqb.chronic_constipation|?|?|?|?
rs11145766	CARD9	T/C	iqb.chronic_sinus_infections	1	5447	79416	1.012	0.012	0.032	7.11E-01	9.93E-01	+????	NA	iqb.chronic_sinus_infections|?|?|?|?
rs11145766	CARD9	T/C	iqb.cluster_headaches	1	6761	123536	1.02	0.02	0.029	4.88E-01	9.72E-01	+????	NA	iqb.cluster_headaches|?|?|?|?
rs11145766	CARD9	T/C	iqb.congenital_deafness	1	1200	131815	1.027	0.026	0.066	6.90E-01	9.91E-01	+????	NA	iqb.congenital_deafness|?|?|?|?
rs11145766	CARD9	T/C	iqb.congenital_heart_defect	1	6275	130656	0.954	-0.047	0.03	1.18E-01	8.34E-01	-????	NA	iqb.congenital_heart_defect|?|?|?|?
rs11145766	CARD9	T/C	iqb.contact_lenses_vision	1	8447	28819	1.04	0.039	0.029	1.78E-01	8.86E-01	+????	NA	iqb.contact_lenses_vision|?|?|?|?
rs11145766	CARD9	T/C	iqb.daily_aspirin	1	21625	65360	1.004	0.004	0.02	8.40E-01	1.00E+00	+????	NA	iqb.daily_aspirin|?|?|?|?
rs11145766	CARD9	T/C	iqb.deep_brain_stimulation	1	474	5047	0.983	-0.017	0.111	8.75E-01	1.00E+00	-????	NA	iqb.deep_brain_stimulation|?|?|?|?
rs11145766	CARD9	T/C	iqb.dislocated_shoulder	1	12757	124178	1.014	0.014	0.021	5.05E-01	9.75E-01	+????	NA	iqb.dislocated_shoulder|?|?|?|?
rs11145766	CARD9	T/C	iqb.dot_memory_problems	1	2989	48035	0.981	-0.019	0.044	6.71E-01	9.90E-01	-????	NA	iqb.dot_memory_problems|?|?|?|?
rs11145766	CARD9	T/C	iqb.dry_eyes_procedure	1	7488	125614	1.038	0.037	0.027	1.71E-01	8.82E-01	+????	NA	iqb.dry_eyes_procedure|?|?|?|?
rs11145766	CARD9	T/C	iqb.dyslexia	1	3394	78228	1.011	0.011	0.04	7.92E-01	9.97E-01	+????	NA	iqb.dyslexia|?|?|?|?
rs11145766	CARD9	T/C	iqb.dysplastic_mole	1	7387	44307	0.982	-0.018	0.029	5.33E-01	9.77E-01	-????	NA	iqb.dysplastic_mole|?|?|?|?
rs11145766	CARD9	T/C	iqb.elevated_intraocular_pressure	1	3155	32695	1.044	0.043	0.042	3.07E-01	9.41E-01	+????	NA	iqb.elevated_intraocular_pressure|?|?|?|?
rs11145766	CARD9	T/C	iqb.estrogen_bc_hrt	1	4249	15645	0.978	-0.022	0.041	5.80E-01	9.83E-01	-????	NA	iqb.estrogen_bc_hrt|?|?|?|?
rs11145766	CARD9	T/C	iqb.ever_diagnosed_autoimmune	1	11309	78148	0.981	-0.019	0.023	4.06E-01	9.63E-01	-????	NA	iqb.ever_diagnosed_autoimmune|?|?|?|?
rs11145766	CARD9	T/C	iqb.ever_surgeries	1	61813	28271	0.987	-0.013	0.018	4.66E-01	9.71E-01	-????	NA	iqb.ever_surgeries|?|?|?|?
rs11145766	CARD9	T/C	iqb.exfoliation_glaucoma	1	496	60653	1.001	0.001	0.105	9.92E-01	1.00E+00	+????	NA	iqb.exfoliation_glaucoma|?|?|?|?
rs11145766	CARD9	T/C	iqb.fainted_exercise	1	2729	40668	0.966	-0.035	0.046	4.49E-01	9.69E-01	-????	NA	iqb.fainted_exercise|?|?|?|?
rs11145766	CARD9	T/C	iqb.fainted_giving_blood	1	17915	59485	1.043	0.042	0.02	3.21E-02	6.47E-01	+????	NA	iqb.fainted_giving_blood|?|?|?|?
rs11145766	CARD9	T/C	iqb.farsighted	1	24589	57656	1.016	0.015	0.019	4.18E-01	9.64E-01	+????	NA	iqb.farsighted|?|?|?|?
rs11145766	CARD9	T/C	iqb.finasteride	1	4016	87570	1.025	0.025	0.037	5.07E-01	9.75E-01	+????	NA	iqb.finasteride|?|?|?|?
rs11145766	CARD9	T/C	iqb.ganglion_cyst_foot	1	2377	81606	1.081	0.078	0.047	9.92E-02	8.09E-01	+????	NA	iqb.ganglion_cyst_foot|?|?|?|?
rs11145766	CARD9	T/C	iqb.ganglion_cyst_wrist	1	10648	73552	1.005	0.005	0.024	8.49E-01	1.00E+00	+????	NA	iqb.ganglion_cyst_wrist|?|?|?|?
rs11145766	CARD9	T/C	iqb.gingivitis	1	24318	61646	1.027	0.027	0.017	1.23E-01	8.39E-01	+????	NA	iqb.gingivitis|?|?|?|?
rs11145766	CARD9	T/C	iqb.gluten_intolerance	1	4359	27691	0.979	-0.022	0.038	5.72E-01	9.81E-01	-????	NA	iqb.gluten_intolerance|?|?|?|?
rs11145766	CARD9	T/C	iqb.hair_loss	1	44691	44929	0.998	-0.002	0.016	9.08E-01	1.00E+00	-????	NA	iqb.hair_loss|?|?|?|?
rs11145766	CARD9	T/C	iqb.hair_pulling	1	3480	79850	1.011	0.011	0.04	7.84E-01	9.97E-01	+????	NA	iqb.hair_pulling|?|?|?|?
rs11145766	CARD9	T/C	iqb.hearing_aid	1	6288	129003	1	0	0.032	9.94E-01	1.00E+00	+????	NA	iqb.hearing_aid|?|?|?|?
rs11145766	CARD9	T/C	iqb.heart_arrhythmia	1	12055	59958	0.956	-0.045	0.024	5.51E-02	7.40E-01	-????	NA	iqb.heart_arrhythmia|?|?|?|?
rs11145766	CARD9	T/C	iqb.hot_flashes	1	17404	5789	1.012	0.011	0.035	7.42E-01	9.96E-01	+????	NA	iqb.hot_flashes|?|?|?|?
rs11145766	CARD9	T/C	iqb.hot_flashes_meds	1	6936	10284	1.017	0.017	0.035	6.33E-01	9.87E-01	+????	NA	iqb.hot_flashes_meds|?|?|?|?
rs11145766	CARD9	T/C	iqb.hypertrophic_cardiomyopathy	1	1031	86471	0.968	-0.033	0.073	6.48E-01	9.88E-01	-????	NA	iqb.hypertrophic_cardiomyopathy|?|?|?|?
rs11145766	CARD9	T/C	iqb.intestinal_parasite	1	12578	74968	1.025	0.024	0.022	2.73E-01	9.35E-01	+????	NA	iqb.intestinal_parasite|?|?|?|?
rs11145766	CARD9	T/C	iqb.iodine_treatment_ever	1	1004	57744	0.889	-0.117	0.076	1.19E-01	8.36E-01	-????	NA	iqb.iodine_treatment_ever|?|?|?|?
rs11145766	CARD9	T/C	iqb.ivf	1	2368	82827	1.062	0.06	0.046	2.01E-01	9.02E-01	+????	NA	iqb.ivf|?|?|?|?
rs11145766	CARD9	T/C	iqb.kidney_infection	1	14625	72453	1.007	0.007	0.022	7.56E-01	9.96E-01	+????	NA	iqb.kidney_infection|?|?|?|?
rs11145766	CARD9	T/C	iqb.lactose_intolerance	1	12934	75833	1.004	0.004	0.022	8.41E-01	1.00E+00	+????	NA	iqb.lactose_intolerance|?|?|?|?
rs11145766	CARD9	T/C	iqb.LASIK_surgery	1	3554	28775	0.992	-0.008	0.041	8.35E-01	1.00E+00	-????	NA	iqb.LASIK_surgery|?|?|?|?
rs11145766	CARD9	T/C	iqb.legally_blind	1	1023	87987	0.822	-0.196	0.078	1.03E-02	4.69E-01	-????	NA	iqb.legally_blind|?|?|?|?
rs11145766	CARD9	T/C	iqb.lobular_carcinoma_in_situ	1	200	9804	0.942	-0.06	0.168	7.19E-01	9.94E-01	-????	NA	iqb.lobular_carcinoma_in_situ|?|?|?|?
rs11145766	CARD9	T/C	iqb.long_qt_syndrome	1	1631	51502	0.94	-0.062	0.06	2.91E-01	9.37E-01	-????	NA	iqb.long_qt_syndrome|?|?|?|?
rs11145766	CARD9	T/C	iqb.lost_20lbs	1	51818	55074	0.999	-0.001	0.014	9.65E-01	1.00E+00	-????	NA	iqb.lost_20lbs|?|?|?|?
rs11145766	CARD9	T/C	iqb.low_hdl	1	29733	95732	1.028	0.028	0.016	7.78E-02	7.85E-01	+????	NA	iqb.low_hdl|?|?|?|?
rs11145766	CARD9	T/C	iqb.malaria_meds	1	18322	68276	0.958	-0.043	0.019	2.71E-02	6.23E-01	-????	NA	iqb.malaria_meds|?|?|?|?
rs11145766	CARD9	T/C	iqb.maternal_depression	1	17420	58780	1.013	0.013	0.02	5.15E-01	9.76E-01	+????	NA	iqb.maternal_depression|?|?|?|?
rs11145766	CARD9	T/C	iqb.mild_cognitive_imp_fh	1	4333	40722	0.977	-0.023	0.037	5.30E-01	9.77E-01	-????	NA	iqb.mild_cognitive_imp_fh|?|?|?|?
rs11145766	CARD9	T/C	iqb.narcolepsy	1	731	88810	0.926	-0.077	0.088	3.80E-01	9.58E-01	-????	NA	iqb.narcolepsy|?|?|?|?
rs11145766	CARD9	T/C	iqb.need_braces	1	27516	28630	1.016	0.016	0.02	4.38E-01	9.66E-01	+????	NA	iqb.need_braces|?|?|?|?
rs11145766	CARD9	T/C	iqb.nose_bleeds	1	6903	83487	1.033	0.033	0.029	2.56E-01	9.28E-01	+????	NA	iqb.nose_bleeds|?|?|?|?
rs11145766	CARD9	T/C	iqb.numb_extremities	1	22678	36764	1.016	0.016	0.02	4.24E-01	9.64E-01	+????	NA	iqb.numb_extremities|?|?|?|?
rs11145766	CARD9	T/C	iqb.oral_corticosteroid_ever	1	35296	45237	1.001	0.001	0.017	9.39E-01	1.00E+00	+????	NA	iqb.oral_corticosteroid_ever|?|?|?|?
rs11145766	CARD9	T/C	iqb.otosclerosis	1	551	89288	0.952	-0.049	0.1	6.22E-01	9.86E-01	-????	NA	iqb.otosclerosis|?|?|?|?
rs11145766	CARD9	T/C	iqb.peanut_allergy_child	1	1637	55629	1.011	0.01	0.057	8.55E-01	1.00E+00	+????	NA	iqb.peanut_allergy_child|?|?|?|?
rs11145766	CARD9	T/C	iqb.poor_circulation	1	12220	66647	1.004	0.004	0.023	8.62E-01	1.00E+00	+????	NA	iqb.poor_circulation|?|?|?|?
rs11145766	CARD9	T/C	iqb.ppi_inhibitors	1	14264	75363	0.992	-0.008	0.021	7.04E-01	9.92E-01	-????	NA	iqb.ppi_inhibitors|?|?|?|?
rs11145766	CARD9	T/C	iqb.psoriatic_arthritis	1	1839	138759	0.887	-0.12	0.056	3.09E-02	6.44E-01	-????	NA	iqb.psoriatic_arthritis|?|?|?|?
rs11145766	CARD9	T/C	iqb.ptsd	1	4508	56199	1.017	0.017	0.036	6.40E-01	9.87E-01	+????	NA	iqb.ptsd|?|?|?|?
rs11145766	CARD9	T/C	iqb.radiation_therapy	1	3061	82434	1.089	0.085	0.042	4.26E-02	7.03E-01	+????	NA	iqb.radiation_therapy|?|?|?|?
rs11145766	CARD9	T/C	iqb.raynauds	1	3124	59813	1.034	0.033	0.042	4.30E-01	9.65E-01	+????	NA	iqb.raynauds|?|?|?|?
rs11145766	CARD9	T/C	iqb.rem_sleep_behavior_disorder	1	2014	129566	1.003	0.003	0.052	9.52E-01	1.00E+00	+????	NA	iqb.rem_sleep_behavior_disorder|?|?|?|?
rs11145766	CARD9	T/C	iqb.retinal_detachment	1	1211	62696	0.931	-0.071	0.069	3.00E-01	9.40E-01	-????	NA	iqb.retinal_detachment|?|?|?|?
rs11145766	CARD9	T/C	iqb.sae_adhd_add_meds	1	1760	15208	0.995	-0.006	0.058	9.25E-01	1.00E+00	-????	NA	iqb.sae_adhd_add_meds|?|?|?|?
rs11145766	CARD9	T/C	iqb.sae_anti_tnf_alpha	1	395	1950	0.986	-0.014	0.131	9.13E-01	1.00E+00	-????	NA	iqb.sae_anti_tnf_alpha|?|?|?|?
rs11145766	CARD9	T/C	iqb.sae_asthma_or_lung_meds	1	1088	32165	0.989	-0.011	0.071	8.78E-01	1.00E+00	-????	NA	iqb.sae_asthma_or_lung_meds|?|?|?|?
rs11145766	CARD9	T/C	iqb.sae_blood_pressure_meds	1	3969	48992	1.026	0.025	0.038	5.07E-01	9.75E-01	+????	NA	iqb.sae_blood_pressure_meds|?|?|?|?
rs11145766	CARD9	T/C	iqb.sae_blood_thinners	1	1046	15509	0.957	-0.044	0.075	5.59E-01	9.81E-01	-????	NA	iqb.sae_blood_thinners|?|?|?|?
rs11145766	CARD9	T/C	iqb.sae_cholesterol_meds	1	6605	44266	1.024	0.024	0.03	4.37E-01	9.66E-01	+????	NA	iqb.sae_cholesterol_meds|?|?|?|?
rs11145766	CARD9	T/C	iqb.sae_dep_anx_mentalh_meds	1	10168	58887	1.005	0.005	0.025	8.34E-01	1.00E+00	+????	NA	iqb.sae_dep_anx_mentalh_meds|?|?|?|?
rs11145766	CARD9	T/C	iqb.seasonal_affective_disorder	1	27700	27230	0.998	-0.002	0.02	9.22E-01	1.00E+00	-????	NA	iqb.seasonal_affective_disorder|?|?|?|?
rs11145766	CARD9	T/C	iqb.sleep_meds	1	21292	72487	1.008	0.008	0.018	6.47E-01	9.88E-01	+????	NA	iqb.sleep_meds|?|?|?|?
rs11145766	CARD9	T/C	iqb.sma_dx	1	112	85929	0.887	-0.12	0.23	5.94E-01	9.83E-01	-????	NA	iqb.sma_dx|?|?|?|?
[truncated: 25,769 more rows]
